# Supplementary material for: A Unique Combination of Male Germ Cell miRNAs Coordinates Gonocyte Differentiation
Source: PLoS One. 2012 Apr 20;7(4):e35553. doi: 10.1371/journal.pone.0035553 (PMC3334999; doi:10.1371/journal.pone.0035553)
Supplement: Table S5 — Complete list of predicted targets for miRNA molecules differentially expressed between gonocytes and spermatogonia. Targets for the miRNA molecules of interest were predicted by the feature in the miRWalk database (http://www.ma.uni-heidelberg.de/apps/zmf/mirwalk/) that allowed simultaneous searches of many databases. The databases included miRanda, MiRDB, MiRWalk, PITA, RNA22, RNAhybrid and Targetscan. The targets (rows) identified by a program (columns) are coloured green while the targets not identified by a program are red. Targets identified four or more of these programs were added to our list of potential targets that would be examined more closely. Genes are ranked according to the number of software programs predicting them as targets. However due to the limited algorithms able to predict targets of miRNA complementary strands (*) miRNA* targets were identified using miRWalk and MiRanda and those targets predicted by both these programs were examined more closely not colour coded. A) Targets for mmu-miR-136. B) Targets for mmu-mir-463*. C) Targets for mmu-miR-743a. D) Targets for mmu-miR-291a-5p. E) Targets for mmu-miR-293. F) Targets for mmu-miR-294*. G) Targets for mmu-miR-290-5p. (XLS) [file pone.0035553.s007.xls]

## Sheet: A-136
Table S5: Complete list of predicted targets for significant miRNA molecules differentially expressed between gonocytes and spermatogonia
Targets for the miRNA molecules of interest were predicted by the feature in the miRWalk database (http://www.ma.uni-heidelberg.de/apps/zmf/mirwalk/) that allowed simultaneous searches of many databases. The databases included miRanda, MiRDB, MiRWalk, PITA, RNA22, RNAhybrid and Targetscan. The targets (rows) identified by a program (columns) are coloured green while the targets not identified by …
However due to the limited algorithms able to predict targets of miRNA complementary strands (*) miRNA* targets were identified using miRWalk and MiRanda and those targets predicted by both these programs were examined more closely (not colour coded).
A) Targets for mmu-miR-136
B) Targets for mmu-mir-463*
C) Targets for mmu-miR-743a
D) Targets for mmu-miR-291a-5p
E) Targets for mmu-miR-293
F) Targets for mmu-miR-294*
G) Targets for mmu-miR-290-5p
Gene	miRanda	miRDB	miRWalk	PITA	RNA22	RNAhybrid	Targetscan	SUM
Dock4	1	1	1	1	1	1	1	7
Sema3a	1	1	1	1	0	1	1	6
Mtpn	1	1	1	1	1	0	1	6
Dtx4	1	1	1	1	1	0	1	6
Mfap3l	1	1	1	1	0	1	1	6
Rab27b	1	1	1	1	1	0	1	6
Abcg4	1	0	1	1	1	1	1	6
Zic3	1	1	1	1	0	1	1	6
Dixdc1	1	1	1	1	1	0	1	6
Yaf2	1	1	1	1	0	1	1	6
Mecp2	1	1	1	1	1	0	1	6
Elovl3	1	1	1	1	1	0	1	6
Itga5	1	0	1	1	1	1	1	6
Rab21	1	0	1	1	1	1	1	6
Enpep	1	1	1	1	0	1	1	6
Epc2	1	1	1	1	0	1	1	6
Inoc1	1	0	1	1	1	1	1	6
Cbx4	1	1	1	1	0	1	1	6
Svil	0	1	1	1	0	1	1	5
Zeb1	1	0	1	1	1	1	0	5
Insr	1	1	1	1	0	0	1	5
Bhlhb5	1	0	1	1	0	1	1	5
Lnpep	1	1	1	1	0	0	1	5
Crispld1	0	1	1	1	0	1	1	5
Zfpm2	1	0	1	1	0	1	1	5
Cttnbp2	1	1	1	1	0	0	1	5
Etf1	1	1	1	1	0	0	1	5
Ctnna1	1	0	1	1	0	1	1	5
Rnf139	1	1	1	1	0	0	1	5
Suv39h1	1	1	1	1	0	0	1	5
Trib1	1	0	1	1	1	0	1	5
Nisch	1	1	1	1	0	0	1	5
Pcdh18	1	1	0	1	0	1	1	5
Asph	1	1	0	1	1	0	1	5
Mrps33	1	1	1	1	0	0	1	5
Serp1	1	0	0	1	1	1	1	5
Rfxdc1	1	0	1	1	0	1	1	5
Il1rap	1	1	1	1	0	0	1	5
Insig1	1	0	1	1	1	0	1	5
Pnp1	1	1	1	1	1	0	0	5
Zfp532	1	1	1	1	0	1	0	5
Pvrl1	1	1	1	1	0	0	1	5
Xiap	1	1	1	1	0	0	1	5
Trak2	1	0	1	1	1	1	0	5
Jazf1	1	0	1	1	0	1	1	5
Sel1l	1	1	1	1	0	0	1	5
Psd3	1	0	1	1	0	1	1	5
Rap2c	1	1	1	1	0	0	1	5
Yes1	1	1	1	1	0	0	1	5
Tmem32	1	0	1	1	1	0	1	5
Gtf2e1	1	0	1	1	1	0	1	5
Lrrc58	1	1	1	1	0	0	1	5
Cpeb3	1	1	1	1	0	0	1	5
Igfbp5	1	0	1	1	1	0	1	5
Efna1	1	0	1	1	1	0	1	5
Slc35a5	0	1	1	1	1	0	1	5
Phldb2	1	0	1	1	0	1	1	5
Adcy2	1	0	1	1	0	1	1	5
Smad1	1	0	1	1	0	1	1	5
Cwf19l1	0	0	1	1	1	1	1	5
Epha3	1	1	1	1	0	0	1	5
Mgea5	1	0	1	1	0	1	1	5
Neo1	1	0	1	1	0	1	1	5
Pprc1	1	1	1	1	0	0	1	5
Actr1a	1	0	1	1	0	1	1	5
Larp6	1	0	1	1	1	0	1	5
Zwilch	0	1	1	1	1	1	0	5
Tmem50b	1	0	1	1	1	0	1	5
Parp16	1	0	1	1	1	0	1	5
Fbxl3	1	0	1	1	1	0	1	5
Man1a2	1	0	1	1	0	1	1	5
Akna	1	0	1	1	1	0	1	5
Irak2	1	1	1	1	0	0	1	5
Dock9	1	0	1	1	0	1	1	5
Megf9	1	1	1	1	0	0	1	5
Uevld	1	1	1	1	0	0	1	5
Nono	1	1	0	1	0	1	1	5
Copz1	1	1	1	1	0	0	1	5
Ndrg4	1	1	1	1	0	0	1	5
Cyfip1	0	1	1	1	0	1	1	5
Plaa	1	1	1	1	0	0	1	5
Prpf38b	1	1	1	1	0	0	1	5
Cntn2	1	1	1	1	0	0	1	5
Gria1	1	1	1	1	0	0	1	5
Arhgap24	1	1	0	1	0	1	1	5
Mapk10	1	1	1	1	0	0	1	5
Wdr51b	1	1	1	1	0	0	1	5
Arhgap29	1	0	1	1	0	1	1	5
Fbxw2	1	0	1	1	1	1	0	5
Nrk	0	0	1	1	1	1	1	5
Dkk2	1	1	1	1	0	0	1	5
Rnf2	1	0	1	1	1	0	1	5
Tbk1	1	0	1	1	0	1	1	5
Mbd5	1	0	1	1	0	1	1	5
2810474O19Rik	1	1	1	1	1	0	0	5
Negr1	1	1	1	1	0	0	1	5
Ampd3	1	0	1	1	1	1	0	5
Gad1	1	0	1	1	0	1	1	5
Scmh1	1	0	1	1	1	1	0	5
Wdr48	1	0	1	1	0	1	1	5
Dock1	1	0	1	1	0	1	1	5
Ddx52	0	0	1	1	1	1	1	5
Hlf	1	0	1	1	1	0	1	5
Ctnnbip1	1	1	1	1	0	0	1	5
Crkrs	1	0	0	1	1	1	1	5
Atrn	1	1	1	1	0	0	1	5
Hexim1	1	0	1	1	1	0	1	5
Sepp1	0	1	1	1	0	0	1	4
Ccny	1	0	1	1	1	0	0	4
Gdi2	1	1	0	1	0	0	1	4
Fam84a	1	0	1	1	0	0	1	4
Riok3	1	0	1	1	0	1	0	4
Npc1	0	1	1	1	0	1	0	4
4930452B06Rik	1	1	1	1	0	0	0	4
Adam17	0	0	1	1	0	1	1	4
Cadps	0	0	1	1	1	1	0	4
Dip2c	0	0	1	1	1	0	1	4
Zmynd11	1	0	1	1	0	0	1	4
Gria4	1	0	1	1	0	0	1	4
Vip	1	0	1	1	0	0	1	4
Dnaja3	1	0	1	1	0	0	1	4
Mmp13	1	1	0	1	0	0	1	4
Sox11	1	0	1	1	0	0	1	4
Zfp397	0	1	1	1	1	0	0	4
Atp6v1h	1	0	1	1	0	1	0	4
Zfhx4	1	0	1	1	0	0	1	4
Cst6	1	0	1	1	1	0	0	4
Mrps16	1	0	1	1	0	0	1	4
3110035E14Rik	1	1	1	1	0	0	0	4
Dld	1	1	0	1	0	0	1	4
Brunol4	0	0	1	1	0	1	1	4
Myoz1	1	0	0	1	0	1	1	4
Amotl1	1	0	1	1	0	0	1	4
Ammecr1l	1	1	0	1	0	0	1	4
Rnf19a	1	0	0	1	1	1	0	4
Map3k2	0	0	1	1	0	1	1	4
Ap3m1	0	1	0	1	0	1	1	4
Rrm2b	1	0	1	1	0	0	1	4
Capza2	1	0	0	1	0	1	1	4
Lair1	1	0	1	1	1	0	0	4
Paqr8	1	0	1	1	0	0	1	4
Fndc3b	1	0	1	1	0	0	1	4
Kcnv1	1	1	1	1	0	0	0	4
Psd2	1	0	1	1	0	0	1	4
Myb	1	1	0	1	0	0	1	4
Ube2v2	1	0	1	1	0	0	1	4
Sec62	1	0	1	1	0	0	1	4
Cfl2	0	1	1	1	0	0	1	4
Phc3	1	0	1	1	0	1	0	4
Lmbrd1	1	0	1	1	0	1	0	4
Zmat3	1	0	1	1	1	0	0	4
Cdk6	1	0	1	1	0	0	1	4
Peg3	1	0	1	1	0	0	1	4
Mapk1	0	0	1	1	0	1	1	4
Zik1	1	0	1	1	0	0	1	4
Smarca4	1	0	1	1	0	1	0	4
Crkl	0	0	1	1	1	0	1	4
0910001A06Rik	1	0	1	1	1	0	0	4
Arf6	1	1	0	1	0	0	1	4
Slc22a6	1	0	1	1	0	0	1	4
Abcb1a	0	1	1	1	0	1	0	4
Eaf1	1	0	1	1	0	0	1	4
Prl7a2	1	1	1	1	0	0	0	4
Uqcrfs1	1	0	1	1	0	1	0	4
Snx19	1	0	1	1	0	0	1	4
Setd7	1	0	1	1	0	0	1	4
Frem2	1	0	1	1	0	0	1	4
Grid1	1	0	1	1	0	0	1	4
Ets1	1	0	0	1	1	0	1	4
Ndph	1	0	1	1	0	1	0	4
Tbxas1	0	0	1	1	0	1	1	4
Rpusd4	1	1	0	1	0	0	1	4
Slc12a2	1	0	1	1	0	0	1	4
Bivm	1	0	1	1	0	0	1	4
Ssr1	1	0	1	1	0	0	1	4
Braf	1	1	1	1	0	0	0	4
Tmem66	1	0	1	1	0	0	1	4
Ppp1r3b	1	0	1	1	1	0	0	4
Tsc22d2	1	0	1	1	0	0	1	4
Rbm22	1	0	1	1	0	0	1	4
Wdr22	1	0	1	1	0	0	1	4
Liph	1	0	1	1	0	0	1	4
Patl1	1	0	1	1	0	0	1	4
Mtmr7	0	1	1	1	0	0	1	4
Sdpr	1	1	0	1	0	0	1	4
Lin28b	1	0	1	1	0	0	1	4
Cd83	1	0	1	1	0	0	1	4
Nup153	1	0	0	1	0	1	1	4
Mstn	1	0	0	1	0	1	1	4
Sh3tc2	0	0	1	1	0	1	1	4
Adrb2	1	0	1	1	0	0	1	4
Gfm1	1	0	1	1	0	1	0	4
Pln	1	0	1	1	1	0	0	4
Cldn1	1	0	1	1	0	0	1	4
St8sia3	1	0	0	1	1	0	1	4
Onecut2	1	0	1	1	0	0	1	4
Irf2	1	0	1	1	0	1	0	4
Fut9	1	0	1	1	0	0	1	4
Ccdc126	1	0	1	1	0	1	0	4
Fbxo8	1	0	1	1	0	0	1	4
Lrat	1	0	1	1	0	0	1	4
Cbl	1	1	0	1	0	0	1	4
Nipsnap1	1	0	1	1	0	0	1	4
Hoxa10	1	1	0	1	0	0	1	4
Fyttd1	1	0	1	1	0	0	1	4
Ap1b1	0	0	0	1	1	1	1	4
Als2	1	0	1	1	0	0	1	4
Fzd7	1	0	1	1	0	0	1	4
Tmem154	1	0	1	1	0	0	1	4
Znrf2	0	0	1	1	0	1	1	4
Apln	1	0	1	1	0	0	1	4
Sh3d19	0	0	1	1	1	1	0	4
Icos	1	1	0	1	0	0	1	4
Polm	0	0	1	1	1	0	1	4
Phyh	1	0	1	1	0	0	1	4
Nrp2	1	0	1	1	0	0	1	4
Il33	1	0	1	1	1	0	0	4
Tnrc6b	1	0	1	1	0	0	1	4
Cstf2t	1	0	1	1	0	0	1	4
Smek1	1	0	0	1	0	1	1	4
Kpna1	1	0	1	1	0	0	1	4
Atad1	1	0	1	1	0	0	1	4
Pten	1	0	1	1	0	0	1	4
Slc5a1	1	0	1	1	1	0	0	4
D15Wsu75e	1	0	1	1	1	0	0	4
Smad5	1	0	1	1	0	0	1	4
Slc16a12	1	0	1	1	0	0	1	4
Jmjd1a	1	0	0	1	0	1	1	4
Lmna	1	0	1	1	1	0	0	4
Usp28	1	0	1	1	0	0	1	4
Syt11	1	0	1	1	0	0	1	4
Tmem169	1	0	1	1	0	0	1	4
Efcab6	1	0	0	1	1	0	1	4
Fmr1	1	0	1	1	0	0	1	4
Plce1	1	0	1	1	0	1	0	4
Nat13	1	0	1	1	0	0	1	4
Igfbp2	1	0	0	1	0	1	1	4
Ctnna2	1	1	0	1	0	0	1	4
Nup50	0	0	1	1	1	0	1	4
Nebl	1	0	1	1	0	0	1	4
Cdadc1	1	0	1	1	0	0	1	4
Rqcd1	1	0	1	1	0	1	0	4
Gldn	0	0	1	1	1	0	1	4
Tm9sf3	1	1	0	1	0	0	1	4
Gad2	0	0	1	1	1	1	0	4
Rab8a	1	0	1	1	0	0	1	4
Zbtb5	1	0	1	1	0	0	1	4
Rab28	1	0	0	1	0	1	1	4
Scara5	1	0	1	1	0	0	1	4
C1qtnf7	1	1	0	1	0	0	1	4
Psd4	0	0	1	1	1	0	1	4
Impg2	1	0	1	1	0	0	1	4
Hspa1l	1	0	0	1	0	1	1	4
Bnip3l	1	0	1	1	0	0	1	4
Epha4	1	0	1	1	0	0	1	4
Chuk	0	0	1	1	1	1	0	4
Glt8d3	1	0	1	1	0	0	1	4
Cebpa	1	0	1	1	0	0	1	4
Smarca5	1	0	1	1	0	1	0	4
Stc1	1	0	1	1	0	1	0	4
Stx17	1	0	1	1	0	0	1	4
Chmp7	0	0	1	1	0	1	1	4
Tbc1d9	0	1	0	1	0	1	1	4
Rorc	1	0	0	1	1	0	1	4
Amigo2	1	1	0	1	0	0	1	4
2810426N06Rik	1	1	1	1	0	0	0	4
Samsn1	1	0	1	1	0	0	1	4
Abca1	0	0	1	1	1	0	1	4
Stc2	1	0	0	1	0	1	1	4
Tmem161b	1	1	0	1	0	0	1	4
Thsd4	1	0	1	1	0	0	1	4
Nup210	1	0	1	1	0	0	1	4
Vcan	1	0	1	1	0	0	1	4
Arnt	1	0	1	1	0	0	1	4
Arid3a	1	0	1	1	0	0	1	4
Sh3pxd2b	1	0	0	1	1	0	1	4
Ubtd2	1	0	1	1	0	0	1	4
Trim26	0	1	1	1	0	0	1	4
Limch1	1	0	1	1	0	0	1	4
Rprd2	1	1	1	1	0	0	0	4
Slc30a9	1	0	1	1	0	0	1	4
Aph1a	1	0	0	1	0	1	1	4
Homer1	1	0	0	1	0	1	1	4
Olig2	1	0	1	1	0	0	1	4
Gabrg1	1	0	1	1	0	0	1	4
EG432879	1	1	1	1	0	0	0	4
Aggf1	1	0	1	1	0	0	1	4
Smarcd1	1	0	0	1	0	1	1	4
Vps35	1	0	1	1	0	0	1	4
Pdzrn3	1	0	0	1	0	1	1	4
Snx30	0	1	1	1	0	0	1	4
Prrg2	1	0	1	1	0	0	1	4
Gbx2	1	0	0	1	0	1	1	4
Pcdh20	1	0	1	1	0	1	0	4
Atf1	1	0	1	1	0	0	1	4
Rcan2	1	1	0	1	0	0	1	4
Bcl9	0	0	1	1	0	1	1	4
Atp8b3	0	0	1	1	1	0	1	4
Gabrb2	1	0	1	1	0	0	1	4
Scamp4	0	0	1	1	1	0	1	4
Adcy7	0	1	1	1	0	0	1	4
Dhdh	0	1	1	1	1	0	0	4
Tnpo1	0	1	1	1	0	0	1	4
Srgap3	1	0	1	1	0	0	1	4
Setd5	1	0	1	1	1	0	0	4
Mtap1b	1	0	1	1	0	1	0	4
Smn1	0	0	1	1	1	1	0	4
Eda2r	1	1	1	1	0	0	0	4
Irx6	0	0	1	1	1	0	1	4
Gpr180	1	0	1	1	0	0	1	4
Nanos1	1	0	1	1	0	0	1	4
Ipo5	1	0	1	1	0	0	1	4
Tnfsf8	1	0	1	1	1	0	0	4
Gcnt3	0	1	1	1	1	0	0	4
Stk24	1	0	1	1	1	0	0	4
Bbs2	0	1	1	1	0	0	1	4
Slc7a3	1	1	0	1	0	0	1	4
Kcnc1	1	0	1	1	0	0	1	4
Erbb2ip	1	0	1	1	0	1	0	4
Hisppd1	1	0	1	1	0	0	1	4
Tmprss11f	0	0	1	1	1	0	1	4
Rgs7bp	1	0	1	1	0	0	1	4
Ap4b1	1	0	0	1	1	1	0	4
Ccdc135	0	0	1	1	0	1	1	4
Phtf1	1	0	0	1	0	1	1	4
Elovl7	1	0	1	1	0	0	1	4
Ret	1	0	1	1	0	0	1	4
Daam2	1	0	1	1	0	1	0	4
Zfp354a	1	1	1	1	0	0	0	4
Rnf12	1	0	1	1	0	0	1	4
Mobkl1a	1	0	0	1	0	1	1	4
Map3k1	1	0	1	1	0	0	1	4
Tmod3	1	1	1	1	0	0	0	4
Nfib	0	0	1	1	1	0	1	4
Dync1li2	0	0	1	1	0	1	1	4
Ttc39b	1	0	1	1	0	0	1	4
Atp7a	0	1	1	1	0	0	1	4
Kcna2	1	0	1	1	0	1	0	4
Klhl31	1	0	1	1	0	0	1	4
Cxcl3	1	1	0	1	0	0	1	4
Timp3	1	0	1	1	0	0	1	4
Eps8l3	1	0	1	1	1	0	0	4
Aff4	1	0	1	1	0	0	1	4
Zcchc5	1	0	1	1	0	0	1	4
Fhod1	0	0	1	1	1	1	0	4
Fubp3	1	0	1	1	0	1	0	4
Aicda	1	0	1	1	0	0	1	4
Ccng2	1	0	1	1	0	0	1	4
2810003C17Rik	1	1	1	1	0	0	0	4
Gas2l3	1	1	1	1	0	0	0	4
Rassf5	0	0	1	1	1	0	1	4
Rapgef6	1	0	1	1	0	0	1	4
Antxr2	1	0	1	1	0	0	1	4
Prdm8	0	1	1	1	0	0	1	4
Sytl4	1	0	1	1	0	0	1	4
Ap3s2	0	0	1	1	1	0	1	4
Agpat9	1	1	0	1	0	0	1	4
Ankrd12	1	0	1	1	0	0	1	4
Cds1	1	1	0	1	1	0	0	4
Iqgap1	0	0	1	1	1	1	0	4
Zfhx3	1	0	1	1	0	0	1	4
Fmod	1	0	1	1	0	0	1	4
Alpk3	1	0	1	1	0	0	1	4
Pramel3	1	1	1	1	0	0	0	4
Paqr9	1	0	0	1	0	1	1	4
D3Bwg0562e	1	1	1	1	0	0	0	4
Nts	1	0	0	1	0	1	1	4
Tmem56	1	1	1	1	0	0	0	4
Kcna1	1	0	1	1	0	0	1	4
Nav1	1	0	1	1	0	0	1	4
Sgip1	1	0	0	1	0	1	1	4
Lycat	1	0	1	1	0	0	1	4
Capn13	1	0	1	1	0	0	1	4
Galnt14	1	0	1	1	0	0	1	4
Nr5a2	1	0	0	1	0	1	1	4
Wdr59	0	0	1	1	0	1	1	4
Crebzf	1	1	0	1	0	0	1	4
Mid2	1	1	1	1	0	0	0	4
Ltbp1	1	0	0	1	0	1	1	4
Nxt2	1	0	1	1	0	0	1	4
Atmin	1	0	1	1	0	0	1	4
Pak3	1	0	1	1	0	0	1	4
Uvrag	0	0	0	1	1	1	1	4
Slc8a1	1	0	1	1	0	0	1	4
AW548124	1	0	1	1	0	1	0	4
Eml4	1	0	0	1	0	1	1	4
Nr6a1	1	0	0	1	1	0	1	4
Ddx47	0	0	1	1	0	1	1	4
Hmga2	1	0	1	1	0	0	1	4
Glt25d2	1	0	1	1	0	0	1	4
A930041I02Rik	1	1	1	1	0	0	0	4
Kynu	1	0	1	1	1	0	0	4
Crispld2	1	0	1	1	0	0	1	4
Gucy2c	1	0	0	1	0	1	1	4
Lamc2	1	0	1	1	0	0	1	4
Zeb2	1	0	1	1	0	1	0	4
Ddit4l	1	0	1	1	0	0	1	4
Mcfd2	1	0	0	1	1	0	1	4
Rg9mtd2	1	0	1	1	0	0	1	4
Xpr1	1	0	1	1	0	0	1	4
Calm2	1	0	1	1	1	0	0	4
Rnd3	1	0	1	1	0	1	0	4
Hemk1	1	0	1	1	0	0	1	4
Hyal2	1	0	0	1	1	0	1	4
C530043G21Rik	1	0	1	1	0	1	0	4
Pip4k2c	1	0	1	1	0	0	1	4
Ralgps2	1	0	1	1	0	1	0	4
Map2k4	1	0	1	1	0	0	1	4
Kras	1	0	1	1	0	0	1	4
Itpr2	1	0	0	1	0	1	1	4
Klhdc8b	1	0	1	1	0	1	0	4
Pik3r3	1	0	1	1	0	0	1	4
Ptges3	1	0	1	1	0	0	1	4
Baz2a	1	0	1	1	0	0	1	4
Arhgef15	1	0	1	1	0	0	1	4
Hectd3	1	1	0	1	0	0	1	4
Slc39a5	1	0	0	1	0	1	1	4
Pou2f1	1	0	0	1	0	1	1	4
Rgs4	1	1	0	1	0	0	1	4
Lass6	1	0	1	1	0	0	1	4
Smarcc1	1	0	0	1	0	1	1	4
Klhl18	1	0	1	1	0	0	1	4
Fxr2	1	0	1	1	0	1	0	4
St5	1	0	1	1	0	1	0	4
Galntl4	1	0	1	1	0	1	0	4
Nhlh1	0	0	1	1	1	0	1	4
Sox6	1	0	1	1	0	0	1	4
Stt3b	1	1	1	1	0	0	0	4
Tgfbr2	1	0	1	1	0	0	1	4
Asgr2	1	0	1	1	0	0	1	4
2610207I05Rik	1	1	1	1	0	0	0	4
Hoxd9	1	0	0	1	1	1	0	4
Mink1	1	0	1	1	0	0	1	4
Mtf1	1	0	1	1	0	0	1	4
Plekha3	1	0	1	1	0	0	1	4
Setd8	1	0	1	1	0	0	1	4
Snrk	1	0	1	1	0	0	1	4
Eif2c3	1	0	1	1	0	0	1	4
Fbxo28	1	0	1	1	1	0	0	4
Ccr2	0	0	1	1	1	0	1	4
Tgfb2	1	0	1	1	0	1	0	4
Esrrg	1	0	1	1	0	0	1	4
Kctd3	1	0	0	1	0	1	1	4
Camk1g	1	0	1	1	1	0	0	4
Pef1	0	0	1	1	1	0	1	4
Cpd	1	0	1	1	0	0	1	4
Lin28	1	0	1	1	0	0	1	4
Gjc3	1	0	1	1	1	0	0	4
Extl1	0	1	1	1	1	0	0	4
Luzp1	1	0	1	1	0	0	1	4
Myo1d	0	0	1	1	1	1	0	4
Tollip	0	1	1	1	0	0	1	4
Lrrc4c	1	0	1	1	0	1	0	4
Rag1	1	0	1	1	0	0	1	4
Pscd3	1	0	1	1	0	0	1	4
Heatr6	0	1	1	1	0	1	0	4
Usp32	1	0	1	1	0	0	1	4
Med13	1	0	1	1	0	0	1	4
Lin7c	1	0	1	1	0	0	1	4
Mtmr4	1	1	0	1	0	0	1	4
Sfrs1	1	1	0	1	0	0	1	4
Bahd1	0	0	1	1	0	1	1	4
Stxbp4	1	0	1	1	0	0	1	4
Lrrc59	1	1	0	1	0	0	1	4
Per3	1	0	1	1	0	0	1	4
Ube2z	1	0	1	1	0	0	1	4
Icmt	0	0	1	1	1	0	1	4
Prdm16	0	1	1	1	0	0	1	4
Slc30a4	1	0	1	1	0	0	1	4
Tcap	1	0	1	1	0	0	1	4
Cops2	1	0	1	1	0	1	0	4
Tmem127	1	0	1	1	0	0	1	4
Rassf2	1	0	1	1	0	0	1	4
Pcsk2	1	0	1	1	0	0	1	4
Polr3f	1	0	1	1	0	0	1	4
Wdr68	1	0	1	1	0	0	1	4
Zcchc3	1	1	0	1	0	0	1	4
Trpc4ap	1	0	1	1	0	0	1	4
Dlgap4	1	0	1	1	0	1	0	4
Ndrg3	0	0	1	1	1	0	1	4
Ppp1r16b	1	0	1	1	0	0	1	4
Serinc3	1	1	1	1	0	0	0	4
Sgsh	0	0	1	1	1	0	1	4
B4galt5	1	0	1	1	0	0	1	4

## Sheet: B-463 star
gene name	miranda p value	mirwalk p value
Sall1	0.0360044	0.0174
Abce1	0.0383681	0.0004
Glt25d1	0.0430348	0.0175
Cdkn2aip	0.0298434	0.0232
Gna14	0.0344385	0.0195
Sertad4	0.0150878	0.0072
Cdo1	0.0231913	0.0007
Iigp1	0.0196473	0.0242
Clec4a3	0.0483585	0.0219
Gucy2c	0.0291903	0.0091
Ifitm6	0.00674782	0.0117
Grm3	0.0125422	0.0081
1700023E05Rik	0.00197332	0.0222
Lrrc8c	0.00176423	0.0007
Rpl31	0.0238102	0.0087
Cyp20a1	0.039291	0.0060
Tomm20	0.0426878	0.0289
5031414D18Rik	0.0188649	0.0069
Wdr13	0.00291068	0.0332
Hs6st2	0.0382532	0.0022
Heph	0.00251035	0.0027
Prps1	0.00239113	0.0133
Hivep2	0.0492793	0.0063
AI317395	0.0095574	0.0040
2410017P07Rik	0.0139546	0.0032
Epyc	0.0229557	0.0096
Ebag9	0.0115258	0.0006
Auh	0.00670926	0.0003
Ctsl	0.0163004	0.0134
Ankrd55	0.0445145	0.0255
Acad8	0.0461387	0.0237
Chek1	0.0334872	0.0279
Thsd4	0.0361597	0.0026
Cep70	0.0109011	0.0098
Nat6	0.0183082	0.0033
P2ry12	0.0464921	0.0142
Epas1	0.0406894	0.0346
Trim11	0.0174579	0.0112
Tbc1d16	0.0250501	0.0066
5830433M19Rik	0.00891201	0.0147
Orc1l	0.0146096	0.0224
Nrd1	0.0216792	0.0384
Tmem57	0.0435104	0.0015
Nudt5	1.0955e-05	0.0323
Cdca7	0.0269302	0.0043
Chrna1	0.0181132	0.0028
Nup160	0.0119043	0.0125
Otor	0.0323253	0.0321
Xrn2	0.00364645	0.0018

## Sheet: C-743a
Gene	miRanda	miRDB	miRWalk	PITA	RNA22	RNAhybrid	Targetscan	SUM
Rtkn2	1	1	1	1	0	0	1	5
She	1	1	1	1	0	0	1	5
Ptgfrn	1	1	1	1	0	0	1	5
Six1	1	1	1	1	0	0	1	5
Sntb2	1	1	1	1	0	0	1	5
Rraga	1	1	1	1	0	0	1	5
Ghr	1	1	1	1	0	0	1	5
Ssr1	1	1	1	1	0	0	1	5
Rasa3	1	1	1	1	0	0	1	5
Col4a6	1	1	1	1	0	0	1	5
Aftph	1	1	1	1	0	0	1	5
Aebp2	1	1	1	1	0	0	1	5
Zfp36l1	1	1	1	1	0	0	1	5
Nudt4	1	1	1	1	0	0	1	5
Ube2z	1	1	1	1	0	0	1	5
Atad2	1	1	1	1	0	0	1	5
Npas3	1	1	1	1	0	0	1	5
Reps2	1	1	1	1	0	0	1	5
Dcx	1	1	1	1	0	0	1	5
S1pr1	1	1	1	1	0	0	1	5
Asah3l	1	1	1	1	0	0	1	5
Slc38a4	1	1	1	1	0	0	1	5
Rab8b	1	1	1	1	0	0	1	5
Oxct1	1	1	1	1	0	0	1	5
Tardbp	1	1	1	1	0	0	1	5
Patl1	1	1	1	1	0	0	1	5
Rab27b	1	1	1	1	0	0	1	5
Pkia	1	1	1	1	0	0	1	5
Megf10	1	1	1	1	0	0	1	5
Dusp10	1	1	1	1	0	0	1	5
Btbd3	1	1	1	1	0	0	1	5
Phf15	1	1	1	1	0	0	1	5
Prpf4b	1	1	1	1	0	0	1	5
Plekhh2	1	1	1	1	0	0	1	5
Ppp3cb	1	1	1	1	0	0	1	5
Mknk1	1	1	1	1	0	0	1	5
Slc16a9	1	1	1	1	0	0	1	5
C1d	1	1	1	1	0	0	1	5
Kctd4	1	1	1	1	0	0	1	5
P2ry1	1	1	1	1	0	0	1	5
Gpr64	1	1	1	1	0	0	1	5
Sema3c	1	1	1	1	0	0	1	5
Srgap3	1	1	1	1	0	0	1	5
Sema5a	1	1	1	1	0	0	1	5
Steap4	1	1	1	1	0	0	1	5
Gpc3	1	1	1	1	0	0	1	5
Gng2	1	1	1	1	0	0	1	5
Med14	1	1	1	1	0	0	1	5
Chst11	1	1	1	1	0	0	1	5
Shc4	1	1	1	1	0	0	1	5
Sort1	1	1	1	1	0	0	1	5
Dst	1	1	1	1	0	0	1	5
Kcna1	1	1	1	1	0	0	1	5
Psd3	1	1	1	1	0	0	1	5
Cpd	1	1	1	1	0	0	1	5
Lrig1	1	1	1	1	0	0	1	5
Cfdp1	1	1	1	1	0	0	1	5
Zfhx3	1	1	1	1	0	0	1	5
Wee1	1	1	1	1	0	0	1	5
Sptlc3	1	1	1	1	0	0	1	5
Ldb3	1	1	1	1	0	0	1	5
Minpp1	1	1	1	1	0	0	1	5
Phox2b	1	1	1	1	0	0	1	5
Myo6	1	1	1	1	0	0	1	5
Elavl2	1	1	1	1	0	0	1	5
Slc30a7	1	1	1	1	0	0	1	5
Sfrs10	1	1	1	1	0	0	1	5
Pcnp	1	1	1	1	0	0	1	5
Casd1	1	1	1	1	0	0	1	5
Fbxl11	1	1	1	1	0	0	1	5
Onecut2	1	1	1	1	0	0	1	5
Ptpn9	1	1	1	1	0	0	1	5
Ccdc88a	1	1	1	1	0	0	1	5
Sfrs1	1	1	1	1	0	0	1	5
Mxi1	1	1	1	1	0	0	1	5
Zeb2	1	1	1	1	0	0	1	5
Fndc3b	1	1	1	1	0	0	1	5
Gabrb2	1	1	1	1	0	0	1	5
Pan3	1	1	1	1	0	0	1	5
Fzd1	1	1	1	1	0	0	1	5
Ptdss1	1	1	1	1	0	0	1	5
Cpeb1	1	1	1	1	0	0	1	5
Ptchd1	1	1	1	1	0	0	1	5
Pten	1	1	1	1	0	0	1	5
Lcorl	1	1	1	1	0	0	1	5
Fmr1	1	1	1	1	0	0	1	5
Papolg	1	1	1	1	0	0	1	5
Rrm2b	1	1	1	1	0	0	1	5
Gpr56	1	1	1	1	0	0	1	5
Rap2c	1	1	1	1	0	0	1	5
Hoxc5	1	1	1	1	0	0	1	5
Aak1	1	1	1	1	0	0	1	5
Ebf1	1	1	1	1	0	0	1	5
Wdr68	1	1	1	1	0	0	1	5
Rwdd4a	1	1	1	1	0	0	1	5
Chic2	1	1	1	1	0	0	1	5
Foxr2	1	1	1	1	0	0	1	5
Stag2	1	1	1	1	0	0	1	5
Sepp1	1	1	1	1	0	0	1	5
Uhrf2	1	1	1	1	0	0	1	5
Slain2	1	1	1	1	0	0	1	5
Zbtb34	1	1	1	1	0	0	1	5
Flvcr1	1	1	1	1	0	0	1	5
Slc30a9	1	1	1	1	0	0	1	5
Edil3	1	1	1	1	0	0	1	5
Taok1	1	1	1	1	0	0	1	5
Frmd6	1	1	1	1	0	0	1	5
Cacnb4	1	1	1	1	0	0	1	5
Osbpl8	1	1	1	1	0	0	1	5
Fbln5	1	1	1	1	0	0	1	5
Rab10	1	1	1	1	0	0	1	5
Thap2	1	1	1	1	0	0	1	5
Smc3	1	1	1	1	0	0	1	5
Kcns2	1	1	1	1	0	0	1	5
Cldn12	1	1	1	1	0	0	1	5
Herc3	1	1	1	1	0	0	1	5
Ipo9	1	1	1	1	0	0	1	5
Ehf	1	1	1	1	0	0	1	5
Dpy19l1	1	1	1	1	0	0	1	5
Irs1	1	1	1	1	0	0	1	5
Sorcs3	1	1	1	1	0	0	1	5
Akap2	1	1	1	1	0	0	1	5
Cep70	1	1	1	1	0	0	1	5
Plekhb2	1	1	1	1	0	0	1	5
Pgam1	1	1	1	1	0	0	1	5
Mab21l1	1	1	1	1	0	0	1	5
Rai14	1	1	1	1	0	0	1	5
Mapre3	1	1	1	1	0	0	1	5
Abcc4	1	1	1	1	0	0	1	5
St6galnac6	1	1	1	1	0	0	1	5
Enpep	1	1	1	1	0	0	1	5
Pknox1	1	1	1	1	0	0	1	5
Azin1	1	1	1	1	0	0	1	5
Znrf2	1	1	1	1	0	0	1	5
Foxq1	1	1	1	1	0	0	1	5
Ivns1abp	1	1	1	1	0	0	1	5
Chmp2b	1	1	1	1	0	0	1	5
Snap23	1	1	1	1	0	0	1	5
Slc16a6	1	1	1	1	0	0	1	5
Prkaa2	1	1	1	1	0	0	1	5
Slc35f1	1	1	1	1	0	0	1	5
Rab27a	1	1	1	1	0	0	1	5
Psma1	1	1	1	1	0	0	1	5
Hectd2	1	1	1	1	0	0	1	5
Egfr	1	1	1	1	0	0	1	5
Robo1	1	1	1	1	0	0	1	5
Ppm1d	1	1	1	1	0	0	1	5
Slc12a7	1	1	1	1	0	0	1	5
Tnfaip3	1	1	1	1	0	0	1	5
Lpp	1	1	1	1	0	0	1	5
Snap25	1	1	1	1	0	0	1	5
Ppp2r5e	1	1	1	1	0	0	1	5
Itih5	1	1	1	1	0	0	1	5
Cyb5b	1	1	1	1	0	0	1	5
Iqsec2	1	1	1	1	0	0	1	5
Arid4a	1	1	1	1	0	0	1	5
Mbnl3	1	1	1	1	0	0	1	5
Tanc2	1	1	1	1	0	0	1	5
Bambi	1	1	1	1	0	0	1	5
Stx12	1	1	1	1	0	0	1	5
Il5ra	1	1	1	1	0	0	1	5
Map3k1	1	1	1	1	0	0	1	5
Pik3r3	1	1	1	1	0	0	1	5
Atmin	1	1	1	1	0	0	1	5
Rhobtb3	1	1	1	1	0	0	1	5
Ipmk	1	1	1	1	0	0	1	5
Cdipt	1	1	1	1	0	0	1	5
Smad2	1	1	1	1	0	0	1	5
Vps4b	1	1	1	1	0	0	1	5
Bank1	1	1	1	1	0	0	1	5
Afap1l2	1	1	1	1	0	0	1	5
Ypel2	1	1	1	1	0	0	1	5
B3galt2	1	1	1	1	0	0	1	5
Klhl18	1	1	1	1	0	0	1	5
Slc25a31	1	1	1	1	0	0	1	5
Lig3	1	1	1	1	0	0	1	5
Rassf5	1	1	1	1	0	0	1	5
Zfx	1	1	1	1	0	0	1	5
Htr4	1	1	1	1	0	0	1	5
Npat	1	1	1	1	0	0	1	5
Gprc5b	1	1	1	1	0	0	1	5
Ythdf2	1	1	1	1	0	0	1	5
Ggnbp2	1	1	1	1	0	0	1	5
Atp11b	1	1	1	1	0	0	1	5
Dyrk1a	1	1	1	1	0	0	1	5
Iqgap1	1	1	1	1	0	0	1	5
Acvr2a	1	1	1	1	0	0	1	5
Pgr	1	1	1	1	0	0	1	5
Tmem55a	1	1	1	1	0	0	1	5
Ing2	1	1	1	1	0	0	1	5
Fat3	1	1	1	1	0	0	1	5
Lancl3	1	1	1	1	0	0	1	5
St6gal1	1	1	1	1	0	0	1	5
Casc1	1	1	1	1	0	0	1	5
Gabrb3	1	1	1	1	0	0	1	5
Igfbp5	1	0	1	1	0	0	1	4
Arid2	1	0	1	1	0	0	1	4
Abcd3	1	0	1	1	0	0	1	4
Sp1	1	0	1	1	0	0	1	4
Pou2f1	1	1	0	1	0	0	1	4
Exo1	1	1	1	1	0	0	0	4
Sipa1l3	1	0	1	1	0	0	1	4
Pcyt1b	1	0	1	1	0	0	1	4
Gpc5	1	0	1	1	0	0	1	4
2610207I05Rik	1	1	1	1	0	0	0	4
Ankfy1	1	0	1	1	0	0	1	4
Bcl11a	1	1	0	1	0	0	1	4
Tspan2	1	1	1	1	0	0	0	4
Rc3h2	1	1	1	1	0	0	0	4
Tiprl	1	1	0	1	0	0	1	4
Ikzf2	1	0	1	1	0	0	1	4
Tmeff1	1	1	0	1	0	0	1	4
Rnf115	1	1	1	1	0	0	0	4
Eya4	1	0	1	1	0	0	1	4
Rspo3	1	1	0	1	0	0	1	4
Dnajc12	1	1	0	1	0	0	1	4
Zwint	1	1	1	1	0	0	0	4
B3galt6	0	1	1	1	0	0	1	4
Tmem9	1	0	1	1	0	0	1	4
Impad1	1	1	0	1	0	0	1	4
Rftn2	0	1	1	1	0	0	1	4
Sfrs2ip	1	1	0	1	0	0	1	4
Gabra5	1	0	1	1	0	0	1	4
Nav1	1	0	1	1	0	0	1	4
Sh3rf1	1	1	0	1	0	0	1	4
Cldnd1	1	1	0	1	0	0	1	4
Cbfa2t3	0	1	1	1	0	0	1	4
Mtch2	1	1	0	1	0	0	1	4
Kremen1	1	0	1	1	0	0	1	4
Slc35d3	1	1	0	1	0	0	1	4
Itga9	1	1	0	1	0	0	1	4
Ldlrad3	1	0	1	1	0	0	1	4
Stam2	1	1	0	1	0	0	1	4
Baz2a	1	0	1	1	0	0	1	4
Vps26b	1	0	1	1	0	0	1	4
Gcnt2	1	0	1	1	0	0	1	4
Dr1	1	1	0	1	0	0	1	4
Cnr1	1	1	0	1	0	0	1	4
Nanos1	1	0	1	1	0	0	1	4
Dio1	1	0	1	1	0	0	1	4
Zkscan1	1	0	1	1	0	0	1	4
B230219D22Rik	1	1	1	1	0	0	0	4
Calcrl	1	0	1	1	0	0	1	4
Nr0b2	1	0	1	1	0	0	1	4
Wdr3	1	0	1	1	0	0	1	4
Htr1d	1	0	1	1	0	0	1	4
A330021E22Rik	1	1	1	1	0	0	0	4
Upf2	1	0	1	1	0	0	1	4
Pros1	1	0	1	1	0	0	1	4
Nedd9	1	1	1	1	0	0	0	4
Glt8d2	0	1	1	1	0	0	1	4
4930402H24Rik	1	1	1	1	0	0	0	4
Chd6	1	0	1	1	0	0	1	4
Nuak1	1	0	1	1	0	0	1	4
Prcp	1	0	1	1	0	0	1	4
Pogz	1	0	1	1	0	0	1	4
Calm1	1	0	1	1	0	0	1	4
Jarid1d	1	1	0	1	0	0	1	4
Nxph1	1	1	0	1	0	0	1	4
Eif5b	1	1	1	1	0	0	0	4
Lin28b	1	1	0	1	0	0	1	4
Elk3	1	1	0	1	0	0	1	4
Tmed8	1	1	1	1	0	0	0	4
Ube2h	1	0	1	1	0	0	1	4
Kpna1	1	0	1	1	0	0	1	4
Itm2b	1	1	0	1	0	0	1	4
Akna	1	1	0	1	0	0	1	4
Dus2l	1	0	1	1	0	0	1	4
Copb1	1	1	0	1	0	0	1	4
Arih2	1	0	1	1	0	0	1	4
Med30	1	1	0	1	0	0	1	4
Map2k1	1	1	0	1	0	0	1	4
Rffl	1	0	1	1	0	0	1	4
Sp4	1	0	1	1	0	0	1	4
Ythdf3	1	1	0	1	0	0	1	4
Arpc5	1	0	1	1	0	0	1	4
Abhd10	1	1	0	1	0	0	1	4
Unc84a	1	0	1	1	0	0	1	4
Slfn4	1	1	1	1	0	0	0	4
Spag9	1	1	1	1	0	0	0	4
Prkg1	1	0	1	1	0	0	1	4
Ubash3b	1	0	1	1	0	0	1	4
Setbp1	0	1	1	1	0	0	1	4
Btg1	1	0	1	1	0	0	1	4
Arfgef2	1	0	1	1	0	0	1	4
Ei24	1	0	1	1	0	0	1	4
Bnip3l	1	0	1	1	0	0	1	4
Fzd7	1	0	1	1	0	0	1	4
Scara5	1	0	1	1	0	0	1	4
Dnajc5	1	0	1	1	0	0	1	4
Fut4	1	0	1	1	0	0	1	4
1110018G07Rik	1	1	1	1	0	0	0	4
Eaf1	1	0	1	1	0	0	1	4
Fkbp14	1	0	1	1	0	0	1	4
Lrch2	1	1	0	1	0	0	1	4
Tor1aip2	1	0	1	1	0	0	1	4
Tgfbr2	1	1	0	1	0	0	1	4
Wipf2	1	0	1	1	0	0	1	4
Fam84a	1	0	1	1	0	0	1	4
Inpp5a	1	0	1	1	0	0	1	4
Mboat1	1	1	0	1	0	0	1	4
Ntrk2	1	0	1	1	0	0	1	4
AI597468	1	1	1	1	0	0	0	4
Ralbp1	1	0	1	1	0	0	1	4
Pappa	1	0	1	1	0	0	1	4
Raver2	0	1	1	1	0	0	1	4
Zdhhc7	1	0	1	1	0	0	1	4
Mageh1	1	0	1	1	0	0	1	4
Wdr12	0	1	1	1	0	0	1	4
Derl1	1	0	1	1	0	0	1	4
Fstl5	1	0	1	1	0	0	1	4
Cebpa	1	0	1	1	0	0	1	4
Bach1	1	0	1	1	0	0	1	4
Txlnb	1	0	1	1	0	0	1	4
Il17rd	1	0	1	1	0	0	1	4
Mgat4a	0	1	1	1	0	0	1	4
Syncrip	1	0	1	1	0	0	1	4
Gng12	1	1	0	1	0	0	1	4
Ptf1a	1	1	0	1	0	0	1	4
Cd44	1	1	0	1	0	0	1	4
4921524J17Rik	1	1	1	1	0	0	0	4
Ocrl	1	0	1	1	0	0	1	4
Anp32e	1	1	0	1	0	0	1	4
Peg3	1	0	1	1	0	0	1	4
Tmem135	1	0	1	1	0	0	1	4
Ammecr1	0	1	1	1	0	0	1	4
Camkv	1	0	1	1	0	0	1	4
Gcc1	1	1	0	1	0	0	1	4
Smad7	1	0	1	1	0	0	1	4
Rpia	1	1	0	1	0	0	1	4
Syt13	1	0	1	1	0	0	1	4
Plagl2	1	0	1	1	0	0	1	4
Rassf2	1	0	1	1	0	0	1	4
Antxr1	1	0	1	1	0	0	1	4
Heph	1	1	0	1	0	0	1	4
Klf11	0	1	1	1	0	0	1	4
Txnip	1	0	1	1	0	0	1	4
Mal2	1	0	1	1	0	0	1	4
Sod2	1	0	1	1	0	0	1	4
Pigh	1	0	1	1	0	0	1	4
Opcml	1	0	1	1	0	0	1	4
Ppp2r5c	1	0	1	1	0	0	1	4
Taf10	1	0	1	1	0	0	1	4
Homez	1	0	1	1	0	0	1	4
Syt11	1	0	1	1	0	0	1	4
Tbc1d8b	1	1	0	1	0	0	1	4
Ddit4l	1	1	0	1	0	0	1	4
Kcnmb2	1	0	1	1	0	0	1	4
Mmp16	1	0	1	1	0	0	1	4
Pip5k1b	1	1	0	1	0	0	1	4
Timp3	1	0	1	1	0	0	1	4
Plod2	1	0	1	1	0	0	1	4
Kctd6	1	1	0	1	0	0	1	4
Lin7c	1	0	1	1	0	0	1	4
Phf3	1	0	1	1	0	0	1	4
Lrrtm3	1	0	1	1	0	0	1	4
Spred2	1	0	1	1	0	0	1	4
Kcnj2	1	0	1	1	0	0	1	4
1500003O22Rik	1	1	1	1	0	0	0	4
Tnrc6b	1	0	1	1	0	0	1	4
Rhpn2	1	0	1	1	0	0	1	4
Crebzf	1	0	1	1	0	0	1	4
Nyx	1	0	1	1	0	0	1	4
Fbxl7	1	0	1	1	0	0	1	4
Errfi1	1	1	0	1	0	0	1	4
Sash1	1	0	1	1	0	0	1	4
Erlin2	1	1	0	1	0	0	1	4
Asah1	0	1	1	1	0	0	1	4
Lima1	1	0	1	1	0	0	1	4
Aph1c	1	1	1	1	0	0	0	4
Npr3	1	1	1	1	0	0	0	4
Gatm	1	0	1	1	0	0	1	4
Atp1b2	1	0	1	1	0	0	1	4
Xylb	1	0	1	1	0	0	1	4
Actr2	1	1	0	1	0	0	1	4
Dck	1	0	1	1	0	0	1	4
Tacr3	1	1	1	1	0	0	0	4
Bcl6b	1	0	1	1	0	0	1	4
Bnc2	1	0	1	1	0	0	1	4
Ptgs2	1	1	0	1	0	0	1	4
Cs	1	0	1	1	0	0	1	4
Dock4	1	0	1	1	0	0	1	4
Arhgap19	1	0	1	1	0	0	1	4
Ppp1r9a	1	0	1	1	0	0	1	4
Eif2ak3	1	0	1	1	0	0	1	4
Abca1	1	0	1	1	0	0	1	4
Hmgb1	1	1	0	1	0	0	1	4
Snai2	1	0	1	1	0	0	1	4
Lysmd1	1	1	0	1	0	0	1	4
Pcdh9	1	1	0	1	0	0	1	4
Usp33	1	1	0	1	0	0	1	4
Tnks	1	1	0	1	0	0	1	4
Aqp1	1	0	1	1	0	0	1	4
Pou4f2	1	0	1	1	0	0	1	4
Rgs7bp	1	0	1	1	0	0	1	4
Efhd1	1	1	0	1	0	0	1	4
Slc25a24	1	1	0	1	0	0	1	4
Tmem178	1	1	0	1	0	0	1	4
Wdr26	0	1	1	1	0	0	1	4
Zfp644	1	1	1	1	0	0	0	4
Prpf40a	1	0	1	1	0	0	1	4
Foxo1	1	0	1	1	0	0	1	4
Cadm1	1	0	1	1	0	0	1	4
Yipf6	1	1	1	1	0	0	0	4
Lsm1	0	1	1	1	0	0	1	4
Atm	0	1	1	1	0	0	1	4
Slc35e1	1	1	0	1	0	0	1	4
Hn1	1	0	1	1	0	0	1	4
Ccpg1	1	1	0	1	0	0	1	4
Cdkal1	1	0	1	1	0	0	1	4
Ctso	0	1	1	1	0	0	1	4
Tnfsf11	1	1	0	1	0	0	1	4
Hipk1	0	1	1	1	0	0	1	4
Marcks	1	0	1	1	0	0	1	4
Thsd7b	1	1	0	1	0	0	1	4
Fbxo42	1	1	1	1	0	0	0	4
Pip4k2b	1	0	1	1	0	0	1	4
Vsx1	1	0	1	1	0	0	1	4
Ntan1	1	0	1	1	0	0	1	4
Arpc4	1	1	0	1	0	0	1	4
Mier1	1	1	1	1	0	0	0	4
Mfhas1	1	0	1	1	0	0	1	4
Nab1	1	1	0	1	0	0	1	4
Rnd1	1	1	0	1	0	0	1	4
Strn3	1	0	1	1	0	0	1	4
Mecp2	1	0	1	1	0	0	1	4
Plcl2	1	0	1	1	0	0	1	4
Shisa2	1	1	0	1	0	0	1	4
Bbx	1	0	1	1	0	0	1	4
Mapre1	1	0	1	1	0	0	1	4
Canx	1	1	0	1	0	0	1	4
Extl2	1	0	1	1	0	0	1	4
Ddx19a	0	1	1	1	0	0	1	4
Tbr1	1	0	1	1	0	0	1	4
Klhl12	1	0	1	1	0	0	1	4
Atrn	1	0	1	1	0	0	1	4
Acrv1	1	1	0	1	0	0	1	4
Impg2	1	1	1	1	0	0	0	4
Enpp4	1	1	0	1	0	0	1	4
Grinl1a	1	0	1	1	0	0	1	4
Bcor	1	1	0	1	0	0	1	4
Gmfb	1	0	1	1	0	0	1	4
Dicer1	1	0	1	1	0	0	1	4
Cpeb3	1	0	1	1	0	0	1	4
Fut9	1	1	0	1	0	0	1	4
Adcy2	1	1	0	1	0	0	1	4
Sbno1	1	1	1	1	0	0	0	4
Gabrp	1	0	1	1	0	0	1	4
Ripk5	0	1	1	1	0	0	1	4
Tcf4	1	0	1	1	0	0	1	4
Hsdl1	1	0	1	1	0	0	1	4
H2afy2	1	0	1	1	0	0	1	4
Igfbp4	1	1	0	1	0	0	1	4
Sox9	1	1	0	1	0	0	1	4
Gnl3l	1	1	0	1	0	0	1	4
Tmem123	1	0	1	1	0	0	1	4
Slit2	1	1	1	1	0	0	0	4
Synpr	1	0	1	1	0	0	1	4
Slc7a1	1	0	1	1	0	0	1	4
Bcl2l1	1	0	1	1	0	0	1	4
Prrx2	1	1	0	1	0	0	1	4
BC048403	1	1	1	1	0	0	0	4
Wdtc1	1	0	1	1	0	0	1	4
G6pc	1	0	1	1	0	0	1	4
Sema3a	1	0	1	1	0	0	1	4
Pkib	1	1	1	1	0	0	0	4
Slc1a1	1	0	1	1	0	0	1	4
Cox6b1	1	0	1	1	0	0	1	4
Aadacl1	1	0	1	1	0	0	1	4
Ero1lb	1	0	1	1	0	0	1	4
Acss3	0	1	1	1	0	0	1	4
Slc39a8	1	1	1	1	0	0	0	4
Hnrpa3	1	1	1	1	0	0	0	4
Fdft1	1	0	1	1	0	0	1	4
Glrx5	1	1	0	1	0	0	1	4
Tmem202	1	1	0	1	0	0	1	4
Rg9mtd2	1	0	1	1	0	0	1	4
Appl2	1	1	0	1	0	0	1	4
Arhgap30	1	0	1	1	0	0	1	4
Cd28	1	0	1	1	0	0	1	4
Tacr1	1	0	1	1	0	0	1	4
Sox6	1	0	1	1	0	0	1	4
Max	1	0	1	1	0	0	1	4
Ccdc25	1	0	1	1	0	0	1	4
Ccng1	0	1	1	1	0	0	1	4
Cbl	1	0	1	1	0	0	1	4
Stat2	1	0	1	1	0	0	1	4
Dazap2	1	0	1	1	0	0	1	4
Dek	1	1	0	1	0	0	1	4
Cadps	1	1	0	1	0	0	1	4
Suz12	1	0	1	1	0	0	1	4
Aspa	1	0	1	1	0	0	1	4
Cygb	1	0	1	1	0	0	1	4
Capza2	1	1	0	1	0	0	1	4
Jarid2	1	1	0	1	0	0	1	4
AC156952.22	1	1	1	1	0	0	0	4
Chmp5	1	0	1	1	0	0	1	4
Gramd4	1	0	1	1	0	0	1	4
Pik3r1	1	0	1	1	0	0	1	4
Socs7	1	1	1	1	0	0	0	4
Cd93	0	1	1	1	0	0	1	4
Ptpn1	1	0	1	1	0	0	1	4
Pag1	1	0	1	1	0	0	1	4
Fbxo45	1	0	1	1	0	0	1	4
Golt1b	1	0	1	1	0	0	1	4
Atp11c	0	1	1	1	0	0	1	4
Pols	1	1	0	1	0	0	1	4
5730470L24Rik	1	1	1	1	0	0	0	4
Nab2	1	0	1	1	0	0	1	4
Mrc2	1	1	0	1	0	0	1	4
Slitrk5	1	1	0	1	0	0	1	4
BC037112	1	1	1	1	0	0	0	4
Lrrc4c	1	1	0	1	0	0	1	4
Map3k7ip3	1	0	1	1	0	0	1	4
Snx5	0	1	1	1	0	0	1	4
Ostm1	1	1	0	1	0	0	1	4
Slc10a7	1	0	1	1	0	0	1	4
Ttpa	1	1	1	1	0	0	0	4
Cmtm6	1	0	1	1	0	0	1	4
Gmeb2	1	0	1	1	0	0	1	4
Insig2	1	0	1	1	0	0	1	4
Matn3	1	0	1	1	0	0	1	4
Tspan13	1	1	0	1	0	0	1	4
Pcdh20	1	0	1	1	0	0	1	4
Luzp1	1	1	0	1	0	0	1	4
Paqr5	0	1	1	1	0	0	1	4
Hsf5	1	0	1	1	0	0	1	4
Armcx3	1	0	1	1	0	0	1	4
St8sia1	1	0	1	1	0	0	1	4
Lnpep	1	1	0	1	0	0	1	4
Tpm4	0	1	1	1	0	0	1	4
Slc5a7	1	1	1	1	0	0	0	4
Ccnd2	1	0	1	1	0	0	1	4
Mpp1	0	1	1	1	0	0	1	4
Papss1	1	0	1	1	0	0	1	4
Dhx40	1	0	1	1	0	0	1	4
Ric3	1	1	0	1	0	0	1	4
Hic2	1	0	1	1	0	0	1	4
Htr7	1	0	1	1	0	0	1	4
Tmem106b	1	0	1	1	0	0	1	4
Maob	1	0	1	1	0	0	1	4
Neu3	1	0	1	1	0	0	1	4
Snx16	1	0	1	1	0	0	1	4
Fubp3	1	0	1	1	0	0	1	4
Rasa2	1	1	1	1	0	0	0	4
Klhl14	1	0	1	1	0	0	1	4
Elovl4	1	1	0	1	0	0	1	4
Ppp1ca	1	0	1	1	0	0	1	4
Rbbp7	1	1	1	1	0	0	0	4
Lgr4	1	1	0	1	0	0	1	4
Cdc27	1	0	1	1	0	0	1	4
Olig3	1	1	0	1	0	0	1	4
Hivep2	1	1	0	1	0	0	1	4
Pcmtd1	1	1	0	1	0	0	1	4
Srpk2	1	1	0	1	0	0	1	4
Mme	1	0	1	1	0	0	1	4
Pola1	0	1	1	1	0	0	1	4
Rbms3	1	1	0	1	0	0	1	4
Ermn	1	1	0	1	0	0	1	4
Zzz3	1	1	1	1	0	0	0	4
Dpysl2	1	0	1	1	0	0	1	4
Paip2	1	1	0	1	0	0	1	4
Zfhx4	1	1	0	1	0	0	1	4
Slc8a1	1	1	1	1	0	0	0	4
Nfat5	0	1	1	1	0	0	1	4
Nkrf	1	1	0	1	0	0	1	4
4930524B15Rik	1	1	1	1	0	0	0	4
Shank2	1	1	0	1	0	0	1	4
Zfp192	1	1	1	1	0	0	0	4
Spg3a	1	0	1	1	0	0	1	4
Sub1	1	1	0	1	0	0	1	4
Myo10	1	0	1	1	0	0	1	4
Mgat3	1	0	1	1	0	0	1	4
Rybp	1	0	1	1	0	0	1	4
Sv2b	1	0	1	1	0	0	1	4
Bcat1	1	0	1	1	0	0	1	4
Lrrfip2	1	1	0	1	0	0	1	4
Depdc6	1	0	1	1	0	0	1	4
Muted	1	0	1	1	0	0	1	4
Tfrc	1	1	0	1	0	0	1	4
Ms4a15	1	0	1	1	0	0	1	4
Med28	0	1	1	1	0	0	1	4
Grm7	1	0	1	1	0	0	1	4
Ascc2	1	0	1	1	0	0	1	4
Tmem26	1	0	1	1	0	0	1	4
Pld1	1	0	1	1	0	0	1	4
Hnrnpa1	1	1	0	1	0	0	1	4
Il13ra1	1	0	1	1	0	0	1	4
Ccdc126	1	1	0	1	0	0	1	4
Chchd6	1	1	0	1	0	0	1	4
Ppp1r1b	1	0	1	1	0	0	1	4
Clta	1	1	0	1	0	0	1	4
Ilf3	1	0	1	1	0	0	1	4
Gpr180	1	1	0	1	0	0	1	4
Zfp182	1	1	1	1	0	0	0	4
Zyg11b	0	1	1	1	0	0	1	4
Pspc1	1	0	1	1	0	0	1	4
Tppp	1	1	0	1	0	0	1	4
Bmpr1a	1	0	1	1	0	0	1	4
Sec24a	1	0	1	1	0	0	1	4
Extl3	1	0	1	1	0	0	1	4
Elovl3	1	1	0	1	0	0	1	4
Pcp4	1	1	1	1	0	0	0	4
Gpm6a	1	1	0	1	0	0	1	4
Rpl22	0	1	1	1	0	0	1	4
Enox2	1	0	1	1	0	0	1	4
A230054D04Rik	1	1	1	1	0	0	0	4
Actbl2	1	0	1	1	0	0	1	4
Pcsk9	0	1	1	1	0	0	1	4
Btf3l4	1	0	1	1	0	0	1	4
Stk4	1	0	1	1	0	0	1	4
Smarcad1	1	0	1	1	0	0	1	4
Psg25	1	1	1	1	0	0	0	4
Gsbs	1	1	1	1	0	0	0	4
Tial1	1	0	1	1	0	0	1	4
Amigo2	1	1	0	1	0	0	1	4
Blzf1	1	1	1	1	0	0	0	4
Scin	1	1	0	1	0	0	1	4
Fgl2	1	0	1	1	0	0	1	4
AC164079.11-201	1	1	1	1	0	0	0	4
Samsn1	1	1	0	1	0	0	1	4
Lypd6	1	0	1	1	0	0	1	4
Mlstd2	1	1	1	1	0	0	0	4
Cenpf	1	0	1	1	0	0	1	4
Rdh10	1	1	0	1	0	0	1	4
Nsun6	0	1	1	1	0	0	1	4
Atp2b2	1	0	1	1	0	0	1	4
Epm2aip1	1	1	1	1	0	0	0	4
Nlgn1	1	0	1	1	0	0	1	4
2410127E18Rik	1	1	1	1	0	0	0	4
Npy6r	1	1	1	1	0	0	0	4
Kat2b	1	1	0	1	0	0	1	4
Grk5	1	1	0	1	0	0	1	4
Fnip1	1	0	1	1	0	0	1	4
Abhd13	1	0	1	1	0	0	1	4
Nt5dc1	1	0	1	1	0	0	1	4
Mrps14	0	1	1	1	0	0	1	4
Garnl4	0	1	1	1	0	0	1	4
Lims1	1	1	0	1	0	0	1	4
Klc2	1	0	1	1	0	0	1	4
Tmem68	1	1	0	1	0	0	1	4
Rsbn1	1	0	1	1	0	0	1	4
Zfp606	1	1	1	1	0	0	0	4
Zfp704	1	1	1	1	0	0	0	4
Leprotl1	1	0	1	1	0	0	1	4
Mtmr4	1	0	1	1	0	0	1	4
Ctsc	0	1	1	1	0	0	1	4
Rab3ip	1	0	1	1	0	0	1	4
Parp9	1	1	0	1	0	0	1	4
Ptprk	1	0	1	1	0	0	1	4
Lnp	1	1	1	1	0	0	0	4
Rapgef6	1	1	1	1	0	0	0	4
Cd69	1	0	1	1	0	0	1	4
Pldn	1	0	1	1	0	0	1	4
Lrp2	1	0	1	1	0	0	1	4
Fnbp4	1	1	0	1	0	0	1	4
Ube2l3	1	1	0	1	0	0	1	4
Sdc2	1	1	0	1	0	0	1	4
Dach1	1	0	1	1	0	0	1	4
L2hgdh	1	0	1	1	0	0	1	4
Ogn	1	1	0	1	0	0	1	4
Rag1	1	0	1	1	0	0	1	4
Hlcs	1	0	1	1	0	0	1	4
Zbtb6	0	1	1	1	0	0	1	4
Sar1a	1	0	1	1	0	0	1	4
Echdc1	0	1	1	1	0	0	1	4
Syf2	1	1	0	1	0	0	1	4
A930001N09Rik	1	1	1	1	0	0	0	4
Smad3	1	1	0	1	0	0	1	4
Hnrnpd	1	1	1	1	0	0	0	4
Arl6ip2	1	1	1	1	0	0	0	4
Sdf2	0	1	1	1	0	0	1	4
Col19a1	1	0	1	1	0	0	1	4
Rtn3	1	0	1	1	0	0	1	4
Mthfd1l	0	1	1	1	0	0	1	4
Smarca2	1	1	0	1	0	0	1	4
Ldoc1	1	1	0	1	0	0	1	4
Igf1r	1	0	1	1	0	0	1	4
Rnf149	1	1	0	1	0	0	1	4
Cenpa	1	0	1	1	0	0	1	4
Sel1l	1	0	1	1	0	0	1	4
Stxbp6	1	0	1	1	0	0	1	4
Gabra1	1	1	0	1	0	0	1	4
Fgf16	1	1	1	1	0	0	0	4
Osbp	1	0	1	1	0	0	1	4
Sephs1	1	0	1	1	0	0	1	4
Hlf	1	1	0	1	0	0	1	4
Nudcd1	1	0	1	1	0	0	1	4
Havcr2	1	1	0	1	0	0	1	4
Cbx5	1	1	1	1	0	0	0	4
Zfyve20	0	1	1	1	0	0	1	4
CN716893	1	1	1	1	0	0	0	4
Kcnd2	1	0	1	1	0	0	1	4
Cdk6	1	0	1	1	0	0	1	4
Ms4a1	0	1	1	1	0	0	1	4
Nudt11	1	0	1	1	0	0	1	4
Tmem56	1	1	0	1	0	0	1	4
Gabra4	1	0	1	1	0	0	1	4
3930401K13Rik	1	1	1	1	0	0	0	4
Mat1a	0	1	1	1	0	0	1	4
Tmeff2	1	1	1	1	0	0	0	4
Trim2	1	0	1	1	0	0	1	4
Npnt	1	0	1	1	0	0	1	4
Arpc3	1	0	1	1	0	0	1	4
Rab6	1	1	1	1	0	0	0	4
Txndc10	1	0	1	1	0	0	1	4
Vcam1	1	0	1	1	0	0	1	4
Lin28	1	0	1	1	0	0	1	4
Ube2c	1	1	0	1	0	0	1	4
Peli2	1	1	1	1	0	0	0	4
Ddx21	1	0	1	1	0	0	1	4
Atg5	1	0	1	1	0	0	1	4
Il33	1	0	1	1	0	0	1	4
Gins3	1	1	0	1	0	0	1	4
Eps15	0	1	1	1	0	0	1	4
Med1	1	0	1	1	0	0	1	4
1700020O03Rik	1	1	1	1	0	0	0	4
Slc25a28	1	0	1	1	0	0	1	4
Clic5	1	0	1	1	0	0	1	4
Nkx2-1	1	0	1	1	0	0	1	4
Bag4	1	1	1	1	0	0	0	4
Msrb3	1	0	1	1	0	0	1	4
Prrg3	1	1	1	1	0	0	0	4
Neo1	1	0	1	1	0	0	1	4
Rc3h1	0	1	1	1	0	0	1	4
Ubfd1	1	1	0	1	0	0	1	4
Zmat3	1	1	1	1	0	0	0	4
Dctd	1	1	0	1	0	0	1	4
Amotl2	1	0	1	1	0	0	1	4
Pgpep1	1	0	1	1	0	0	1	4
Aph1b	1	0	1	1	0	0	1	4
Ankmy2	1	0	1	1	0	0	1	4
Tnpo3	1	1	0	1	0	0	1	4
Homer1	1	1	0	1	0	0	1	4
Arf6	1	1	0	1	0	0	1	4
Fgf13	1	0	1	1	0	0	1	4
Arl6ip1	1	1	0	1	0	0	1	4
Myrip	1	0	1	1	0	0	1	4
Pdik1l	1	0	1	1	0	0	1	4
Slc25a46	1	0	1	1	0	0	1	4
Ssr3	1	0	1	1	0	0	1	4
Kcnv1	1	0	1	1	0	0	1	4
Fads1	1	1	0	1	0	0	1	4
Hif1an	1	0	1	1	0	0	1	4
Neto2	1	1	0	1	0	0	1	4
Tm9sf4	1	0	1	1	0	0	1	4
Ust	1	1	0	1	0	0	1	4
Vsig1	1	0	1	1	0	0	1	4
Eml4	1	0	1	1	0	0	1	4
Gria4	1	1	0	1	0	0	1	4
Arl8b	1	0	1	1	0	0	1	4
Prkca	0	1	1	1	0	0	1	4
Ccdc93	1	0	1	1	0	0	1	4
Rgs13	1	1	0	1	0	0	1	4
Rab6ip1	1	0	1	1	0	0	1	4
Hrsp12	1	0	1	1	0	0	1	4
Polr2c	1	1	0	1	0	0	1	4
Mbnl1	0	1	1	1	0	0	1	4
Ranbp6	1	1	0	1	0	0	1	4
Serbp1	1	1	1	1	0	0	0	4
Ptprd	1	0	1	1	0	0	1	4
Hook3	0	1	1	1	0	0	1	4
Lif	1	1	0	1	0	0	1	4
Nrsn1	1	1	0	1	0	0	1	4
Galntl1	1	0	1	1	0	0	1	4
Gopc	1	0	1	1	0	0	1	4
Edem3	1	0	1	1	0	0	1	4
Rnf125	1	1	0	1	0	0	1	4
Bmf	1	0	1	1	0	0	1	4
Tmem127	1	0	1	1	0	0	1	4
Znfx1	1	1	0	1	0	0	1	4
Lrrc15	1	0	1	1	0	0	1	4
Arhgap20	1	1	0	1	0	0	1	4
Ppp1r14c	1	1	0	1	0	0	1	4
Ddx17	1	1	0	1	0	0	1	4
Wdr32	1	1	0	1	0	0	1	4
Srl	1	0	1	1	0	0	1	4
Atxn3	0	1	1	1	0	0	1	4
Zic3	1	0	1	1	0	0	1	4
Pank3	0	1	1	1	0	0	1	4
Serpinb5	1	0	1	1	0	0	1	4
Mapkapk2	1	1	0	1	0	0	1	4
Lrp12	1	0	1	1	0	0	1	4
Erc2	1	0	1	1	0	0	1	4
Syt4	1	0	1	1	0	0	1	4
Pfn	1	1	1	1	0	0	0	4
Adcy6	1	0	1	1	0	0	1	4
Mtpn	1	0	1	1	0	0	1	4
Mat2a	1	0	1	1	0	0	1	4
Znrf1	1	0	1	1	0	0	1	4
Itgam	1	1	0	1	0	0	1	4
Nmnat2	1	0	1	1	0	0	1	4
Zfp238	1	1	1	1	0	0	0	4
Abt1	1	0	1	1	0	0	1	4
Parp14	1	0	1	1	0	0	1	4
Crmp1	1	0	1	1	0	0	1	4
Siah1a	1	1	1	1	0	0	0	4
Cx3cl1	1	0	1	1	0	0	1	4
Zbtb5	1	0	1	1	0	0	1	4

## Sheet: D-291a-5p
Gene	miRanda	miRDB	miRWalk	PITA	RNA22	RNAhybrid	Targetscan	SUM
Tmem35	1	1	1	1	0	1	1	6
Cul5	1	1	1	1	0	1	1	6
Yy1	1	1	1	1	0	1	1	6
Rpgr	1	1	1	1	0	1	1	6
Sin3a	1	1	1	1	0	1	1	6
Psd3	1	1	1	1	0	1	1	6
Cugbp1	1	1	1	1	0	0	1	5
Nfe2l1	1	0	1	1	0	1	1	5
Hnrnpr	1	1	1	1	0	0	1	5
Pak1	1	1	1	1	0	0	1	5
Med14	1	1	1	1	0	0	1	5
Cdkn2c	1	1	0	1	0	1	1	5
Aak1	1	1	1	1	0	0	1	5
Sacm1l	1	0	1	1	0	1	1	5
Phf1	1	1	1	1	0	0	1	5
Pik3r3	1	1	1	1	0	0	1	5
Rab3b	1	1	1	1	0	0	1	5
Ppp1r9a	1	1	1	1	0	0	1	5
Rc3h2	1	0	1	1	0	1	1	5
Setd7	1	1	1	1	0	0	1	5
Paxip1	1	1	1	1	0	0	1	5
Kcna1	1	0	1	1	0	1	1	5
Dcun1d3	1	1	1	1	0	0	1	5
Nos3	1	0	1	1	0	1	1	5
Dsg4	1	0	1	1	0	1	1	5
Lrp2	1	1	1	1	0	0	1	5
Parg	1	1	1	1	0	0	1	5
Dennd1a	1	1	1	1	0	0	1	5
Pnn	1	0	1	1	0	1	1	5
Rpgrip1l	1	1	1	1	0	0	1	5
Sos1	1	1	1	1	0	0	1	5
1110002B05Rik	1	1	1	1	0	1	0	5
Fbxo30	1	1	1	1	0	0	1	5
Mtch2	1	1	1	1	0	0	1	5
Bclaf1	1	1	1	1	0	0	1	5
Sat1	1	1	1	1	0	0	1	5
St8sia1	1	1	1	1	0	0	1	5
Dap	1	1	1	1	0	0	1	5
Vps26a	1	1	1	1	0	0	1	5
Sfrs11	1	1	1	1	0	0	1	5
Jag1	1	1	1	1	0	0	1	5
Son	1	1	1	1	0	0	1	5
Ikzf2	1	1	1	1	0	0	1	5
Dpp10	1	1	1	1	0	0	1	5
Rab28	1	1	1	1	0	0	1	5
Nkrf	1	1	1	1	0	0	1	5
Hnrnpm	1	1	1	1	0	0	1	5
Tnfaip8	1	1	1	1	0	0	1	5
Nsbp1	1	1	1	1	0	0	1	5
Slc7a11	1	1	1	1	0	0	1	5
Itm2b	1	1	1	1	0	0	1	5
Bmpr1a	1	1	1	1	0	0	1	5
Abca1	1	1	1	1	0	0	1	5
Cggbp1	1	1	1	1	0	0	1	5
Trib2	1	0	1	1	0	1	1	5
Dock4	1	0	1	1	0	1	1	5
Sec62	1	1	1	1	0	0	1	5
Prr16	1	1	1	1	0	0	1	5
Btbd3	1	1	1	1	0	0	1	5
Rab21	1	1	0	1	0	1	1	5
B4galt3	1	1	1	1	0	0	1	5
Hey1	1	1	1	1	0	0	1	5
Tmem77	1	1	1	1	0	0	1	5
Myo1b	1	0	1	1	0	1	1	5
Pcdh7	1	0	1	1	0	1	1	5
Fyttd1	1	1	1	1	0	0	1	5
Slc2a1	1	0	1	1	0	1	1	5
Ankrd44	1	1	1	1	0	0	1	5
Eomes	1	0	1	1	0	1	1	5
Rchy1	1	1	1	1	0	0	1	5
Pan3	1	1	1	1	0	0	1	5
Eif2ak3	1	0	1	1	0	1	1	5
Psen1	1	1	1	1	0	0	1	5
Stx12	1	0	1	1	0	1	1	5
E2f1	1	1	1	1	0	0	1	5
Bcl9	1	0	1	1	0	1	1	5
Zfand5	1	1	1	1	0	0	1	5
Otud5	1	0	1	1	0	1	1	5
Smad5	1	1	1	1	0	0	1	5
Krit1	1	1	1	1	0	0	1	5
Rac1	1	0	1	1	0	1	1	5
Mycn	1	0	1	1	0	1	1	5
Cetn2	1	1	1	1	0	0	1	5
Xkr4	1	1	1	1	0	0	1	5
Chodl	1	1	1	1	0	0	1	5
Pak7	1	1	1	1	0	0	1	5
Shoc2	1	0	1	1	0	1	1	5
Ltbp1	1	1	1	1	0	0	1	5
Phf17	1	1	1	1	0	0	1	5
Slc14a1	1	1	1	1	0	0	1	5
Ebf3	1	1	1	1	0	0	1	5
Mdfic	1	1	1	1	0	0	1	5
Dnm1l	0	1	1	1	0	1	1	5
Gcc1	1	1	1	1	0	0	1	5
Matr3	1	1	1	1	0	0	1	5
Mtus1	1	1	1	1	0	0	1	5
Sema3a	1	1	1	1	0	0	1	5
G3bp2	1	1	1	1	0	0	1	5
Fzd6	1	1	1	1	0	0	1	5
Kcnd2	1	1	1	1	0	0	1	5
Abl1	1	1	1	1	0	0	1	5
Mxi1	1	0	1	1	0	1	1	5
Gcc2	1	1	1	1	0	0	1	5
Rfx5	1	1	1	1	0	0	1	5
Acss3	1	1	1	1	0	0	1	5
Cnksr3	1	1	1	1	0	0	1	5
Lrig2	1	1	1	1	0	0	1	5
Tcerg1	1	0	1	1	0	1	1	5
Acsl4	1	1	1	1	0	0	1	5
Arsj	1	1	1	1	0	0	1	5
Tcf4	1	1	1	1	0	0	1	5
Elavl2	1	1	1	1	0	0	1	5
Erbb2ip	1	1	1	1	0	0	1	5
Efna4	1	1	1	1	0	0	1	5
Apaf1	1	1	1	1	0	0	1	5
Zdhhc5	1	0	1	1	0	1	1	5
Ikzf3	1	1	1	1	0	0	1	5
Epdr1	1	1	1	1	0	0	1	5
Phca	1	1	1	1	0	0	1	5
Nf1	1	1	1	1	0	0	1	5
Pcm1	1	1	1	1	0	0	1	5
Rock2	1	1	1	1	0	0	1	5
Gosr1	1	1	1	1	0	0	1	5
Ythdf3	1	1	1	1	0	0	1	5
Nup93	1	1	1	1	0	0	1	5
Dpyd	1	1	1	1	0	0	1	5
Tmem161b	1	1	0	1	0	0	1	4
Wipf1	1	0	1	1	0	0	1	4
Rab3c	1	0	1	1	0	0	1	4
Hcn1	1	0	1	1	0	0	1	4
Agpat9	1	0	1	1	0	0	1	4
Ctnnbip1	1	0	1	1	0	0	1	4
Hcfc1	1	0	1	1	0	0	1	4
Pum2	1	1	0	1	0	0	1	4
Cldn1	1	0	1	1	0	0	1	4
Usp9x	1	0	1	1	0	0	1	4
G3bp1	1	0	1	1	0	0	1	4
D930015E06Rik	1	0	1	1	0	1	0	4
5830433M19Rik	1	1	1	1	0	0	0	4
Tcfcp2l1	1	1	1	1	0	0	0	4
Enpep	1	0	1	1	0	1	0	4
Cabp1	1	0	1	1	0	0	1	4
Parp12	0	1	1	1	0	0	1	4
C430048L16Rik	1	1	1	1	0	0	0	4
Ptpdc1	1	0	1	1	0	0	1	4
Prdx6	1	0	1	1	0	0	1	4
Ncbp1	0	0	1	1	0	1	1	4
Tmed5	0	1	1	1	0	0	1	4
Crct1	0	1	1	1	0	0	1	4
Otud7b	1	0	1	1	0	0	1	4
Cep76	0	1	1	1	0	0	1	4
Hectd2	1	0	1	1	0	0	1	4
Nptx2	1	0	1	1	0	0	1	4
Arih2	1	1	0	1	0	0	1	4
Has2	1	0	1	1	0	0	1	4
Agtr2	1	0	1	1	0	0	1	4
Prok2	1	1	0	1	0	0	1	4
Ppig	0	1	1	1	0	0	1	4
Gna13	1	0	1	1	0	0	1	4
Ppp3cb	1	0	1	1	0	0	1	4
Qk	1	1	1	1	0	0	0	4
Melk	1	0	1	1	0	1	0	4
Pcdh9	1	0	1	1	0	0	1	4
AC175246.2	1	1	1	1	0	0	0	4
Adcyap1	1	0	1	1	0	0	1	4
Syncrip	1	1	1	1	0	0	0	4
Plp1	1	0	1	1	0	0	1	4
Rai2	1	0	1	1	0	0	1	4
Prkacb	1	0	1	1	0	0	1	4
Mtpn	1	0	1	1	0	0	1	4
Gsk3b	1	1	1	1	0	0	0	4
6330503K22Rik	1	1	1	1	0	0	0	4
Clock	1	0	1	1	0	0	1	4
Map3k8	1	0	1	1	0	0	1	4
Hivep2	1	0	1	1	0	1	0	4
Ssr3	1	0	1	1	0	0	1	4
Kcne1	0	1	1	1	0	0	1	4
Dlx3	1	0	1	1	0	0	1	4
Nfatc3	1	0	1	1	0	0	1	4
Wipf2	1	0	1	1	0	0	1	4
Mapre2	1	0	1	1	0	0	1	4
Arfip1	1	0	1	1	0	0	1	4
Th	0	0	1	1	0	1	1	4
Paqr9	1	0	1	1	0	0	1	4
Olfml2a	0	0	1	1	0	1	1	4
Zfp704	1	0	1	1	0	1	0	4
Dlc1	1	0	1	1	0	0	1	4
Fzd5	1	0	1	1	0	0	1	4
Herpud2	0	0	1	1	0	1	1	4
1200015N20Rik	1	1	1	1	0	0	0	4
Slc35d3	1	0	1	1	0	0	1	4
Azi2	0	1	1	1	0	0	1	4
Flrt3	1	0	1	1	0	1	0	4
Rab11fip1	0	1	1	1	0	0	1	4
Hs2st1	1	0	1	1	0	0	1	4
Zfx	1	0	1	1	0	0	1	4
Tmcc3	1	0	1	1	0	0	1	4
Mff	1	1	0	1	0	0	1	4
Cpa4	1	0	1	1	0	0	1	4
Gmfb	1	0	1	1	0	0	1	4
Cstf2t	1	0	1	1	0	0	1	4
Atxn10	1	0	1	1	0	0	1	4
Clca5	1	1	1	1	0	0	0	4
Gmeb2	1	0	1	1	0	0	1	4
Taf2	1	0	1	1	0	0	1	4
Lars	1	0	1	1	0	0	1	4
Gas2l3	1	1	1	1	0	0	0	4
Onecut2	1	0	1	1	0	0	1	4
Pols	1	0	0	1	0	1	1	4
Arl6ip6	1	0	1	1	0	0	1	4
Sidt2	1	0	1	1	0	1	0	4
Col15a1	1	1	0	1	0	0	1	4
Copz1	1	0	1	1	0	0	1	4
Armcx6	1	0	1	1	0	0	1	4
Acbd3	1	0	1	1	0	0	1	4
Snn	1	0	1	1	0	0	1	4
Cyp1b1	0	1	1	1	0	0	1	4
Bzw1	1	1	0	1	0	0	1	4
Slc44a5	1	1	1	1	0	0	0	4
Csf1	1	0	1	1	0	0	1	4
Cxxc4	1	1	1	1	0	0	0	4
Hhat	0	1	1	1	0	0	1	4
Sash1	1	0	1	1	0	0	1	4
Ncan	1	0	1	1	0	0	1	4
Smad1	1	1	0	1	0	0	1	4
Sub1	1	0	1	1	0	0	1	4
Arhgap28	1	0	1	1	0	0	1	4
Hoxd8	1	0	0	1	0	1	1	4
Cebpg	1	0	1	1	0	0	1	4
Nola2	1	0	1	1	0	0	1	4
Sema6d	1	0	1	1	0	0	1	4
Bcl2l11	0	1	1	1	0	0	1	4
Atf2	1	0	1	1	0	0	1	4
Etf1	1	0	1	1	0	0	1	4
Itk	1	0	1	1	0	0	1	4
Etv5	1	0	1	1	0	0	1	4
Cdh10	1	1	0	1	0	0	1	4
Galnt3	0	0	1	1	0	1	1	4
Nup160	1	0	1	1	0	0	1	4
Myst2	1	0	1	1	0	0	1	4
Nasp	1	0	1	1	0	0	1	4
Slc43a3	0	1	1	1	0	0	1	4
Trps1	0	1	1	1	0	0	1	4
Mtap1b	1	0	1	1	0	1	0	4
Smarce1	1	0	1	1	0	0	1	4
Samd4	1	1	1	1	0	0	0	4
Ahcyl1	1	0	1	1	0	0	1	4
Fosl1	1	0	1	1	0	0	1	4
Sfmbt2	1	0	1	1	0	0	1	4
Hdac9	1	0	1	1	0	0	1	4
Zxdb	1	0	1	1	0	0	1	4
Hdgf	1	0	1	1	0	0	1	4
Cox17	1	1	0	1	0	0	1	4
Lamc1	1	0	1	1	0	0	1	4
Ubash3b	1	0	1	1	0	0	1	4
Pip4k2a	1	0	1	1	0	0	1	4
Csnk1g1	1	0	1	1	0	0	1	4
Negr1	1	0	1	1	0	0	1	4
Rer1	1	1	0	1	0	0	1	4
Antxr1	1	0	1	1	0	0	1	4
Klhl14	1	0	1	1	0	0	1	4
Il10	1	0	1	1	0	0	1	4
Gpr88	1	0	1	1	0	0	1	4
Ehd3	1	0	1	1	0	0	1	4
Dcx	1	0	1	1	0	0	1	4
Fem1b	1	1	1	1	0	0	0	4
Frmd6	1	0	1	1	0	0	1	4
Ankrd12	1	0	1	1	0	0	1	4
Lztfl1	1	1	0	1	0	0	1	4
Dpp8	1	0	1	1	0	0	1	4
Itga1	1	1	1	1	0	0	0	4
Cbfa2t2	1	0	1	1	0	0	1	4
Myst3	1	0	1	1	0	0	1	4
Prdm6	1	0	1	1	0	1	0	4
Rnf150	1	0	1	1	0	0	1	4
Gria3	0	1	1	1	0	0	1	4
Acvr1c	1	0	1	1	0	0	1	4
Nanos1	0	1	1	1	0	0	1	4
Cd24a	1	1	1	1	0	0	0	4
Trim2	1	0	1	1	0	0	1	4
Ctage5	1	1	0	1	0	0	1	4
Ncoa2	1	0	1	1	0	0	1	4
Sox11	1	0	1	1	0	0	1	4
Ccdc117	1	0	1	1	0	0	1	4
Arhgap19	1	0	1	1	0	0	1	4
Mon1b	1	0	1	1	0	0	1	4
Rasgrp1	1	0	1	1	0	0	1	4
Azin1	1	0	1	1	0	0	1	4
Wasl	1	0	1	1	0	0	1	4
Ubn1	1	0	1	1	0	0	1	4
Bmp15	1	1	1	1	0	0	0	4
Wdr20b	1	1	1	1	0	0	0	4
Gda	1	0	1	1	0	0	1	4
Camk2g	1	0	1	1	0	1	0	4
Gabrb3	1	0	1	1	0	0	1	4
Luzp2	1	0	1	1	0	0	1	4
Fmn1	1	1	1	1	0	0	0	4
Golm1	1	0	1	1	0	0	1	4
Arhgap26	1	0	1	1	0	0	1	4
Cdh5	1	0	1	1	0	0	1	4
Kcmf1	1	0	1	1	0	0	1	4
Rnf145	1	0	1	1	0	0	1	4
D12Ertd553e	1	0	1	1	0	1	0	4
Aqp9	1	0	1	1	0	0	1	4
Rag1	1	0	1	1	0	0	1	4
Sh3bgrl2	1	0	1	1	0	0	1	4
Arf4	1	0	1	1	0	0	1	4
Klhl26	1	0	1	1	0	0	1	4
Xpnpep1	1	1	0	1	0	0	1	4
Pof1b	1	0	1	1	0	0	1	4
Ptpn2	1	0	1	1	0	0	1	4
B4galt2	1	0	1	1	0	1	0	4
Rnf38	1	0	1	1	0	0	1	4
Igj	1	1	1	1	0	0	0	4
Slc19a2	1	0	1	1	0	0	1	4
Med30	1	0	0	1	0	1	1	4
Glce	1	0	1	1	0	0	1	4
Tspyl4	1	0	1	1	0	0	1	4
Ubr1	0	0	1	1	0	1	1	4
Arfgef2	1	0	1	1	0	0	1	4
Tiam1	1	0	1	1	0	0	1	4
Efhc2	1	0	1	1	0	0	1	4
Nav1	1	0	1	1	0	0	1	4
Entpd7	1	1	0	1	0	0	1	4
Tdrkh	1	0	1	1	0	0	1	4
Serpinb7	1	0	1	1	0	0	1	4
Mapk8ip2	1	0	1	1	0	0	1	4
Rufy3	1	0	1	1	0	0	1	4
Klhdc8b	1	0	1	1	0	1	0	4
Nfatc1	0	1	1	1	0	0	1	4
Nfkbiz	1	0	1	1	0	0	1	4
AI597468	1	1	1	1	0	0	0	4
Grm5	1	0	1	1	0	0	1	4
Zer1	1	0	1	1	0	1	0	4
Rsbn1	1	0	1	1	0	0	1	4
Ttc39b	1	1	1	1	0	0	0	4
Rad23a	1	0	1	1	0	0	1	4
N4bp2l1	1	0	1	1	0	0	1	4
Cyb5b	1	0	1	1	0	0	1	4
Cdv3	1	0	1	1	0	0	1	4
Cnga1	1	0	1	1	0	0	1	4
Cdkl2	1	0	1	1	0	0	1	4
Htr4	1	1	1	1	0	0	0	4
Elavl1	1	0	1	1	0	0	1	4
Gnptab	0	0	1	1	0	1	1	4
Impg2	1	1	1	1	0	0	0	4
Timp3	1	0	1	1	0	0	1	4
Mbtps1	1	0	1	1	0	0	1	4
Map3k7ip2	1	0	1	1	0	0	1	4
Nat12	1	0	1	1	0	0	1	4
Zfp91	1	0	1	1	0	0	1	4
Ss18	1	0	1	1	0	0	1	4
AC161876.3	1	1	1	1	0	0	0	4
Id2	1	0	0	1	0	1	1	4
Myo6	0	1	1	1	0	0	1	4
Lif	1	0	1	1	0	0	1	4
Sspn	1	0	1	1	0	0	1	4
Sulf1	0	0	1	1	0	1	1	4
Traf1	0	1	1	1	0	0	1	4
Slc10a7	1	0	1	1	0	0	1	4
Gcn1l1	1	0	1	1	0	0	1	4
Syngr1	1	0	1	1	0	0	1	4
Ckb	1	0	1	1	0	1	0	4
Nrp1	1	0	1	1	0	0	1	4
Sema6b	1	1	0	1	0	0	1	4
Brpf3	1	0	1	1	0	0	1	4
Rrh	0	1	1	1	0	0	1	4
Tial1	1	0	1	1	0	0	1	4
Tmem100	1	0	1	1	0	0	1	4
Ube2j1	1	0	1	1	0	0	1	4
Stch	1	1	1	1	0	0	0	4
Mrfap1	1	0	1	1	0	0	1	4
Ppm1k	1	0	1	1	0	0	1	4
Atp11c	1	0	1	1	0	0	1	4
Fndc3b	1	1	0	1	0	0	1	4
Huwe1	1	1	1	1	0	0	0	4
Npepps	1	0	1	1	0	0	1	4
Pkia	1	0	1	1	0	0	1	4
Syt1	1	0	1	1	0	0	1	4
Uba2	1	0	1	1	0	0	1	4
Ubxd3	1	0	1	1	0	0	1	4
Cyld	1	0	1	1	0	1	0	4
Polr3e	1	0	1	1	0	1	0	4
Omg	1	0	1	1	0	0	1	4
Elk1	1	0	1	1	0	0	1	4
Cycs	1	0	1	1	0	0	1	4
Nedd1	1	0	1	1	0	1	0	4
Dr1	1	0	1	1	0	0	1	4
Slc4a10	1	0	1	1	0	0	1	4
Uspl1	1	1	1	1	0	0	0	4
Ap4e1	1	0	1	1	0	1	0	4
Litaf	1	1	0	1	0	0	1	4
Mynn	0	0	1	1	0	1	1	4
Khdrbs3	1	1	0	1	0	0	1	4
Rbbp7	1	0	1	1	0	0	1	4
Zfp354c	1	1	1	1	0	0	0	4
Lnpep	1	1	1	1	0	0	0	4
Slc12a2	1	0	1	1	0	0	1	4
Slc25a16	1	0	1	1	0	0	1	4
Kcna6	1	0	1	1	0	0	1	4
Wdr26	0	1	1	1	0	0	1	4
Tbl2	1	0	1	1	0	0	1	4
Ccdc68	1	0	1	1	0	0	1	4
Slc6a2	1	1	1	1	0	0	0	4
Sox12	1	0	1	1	0	0	1	4
Cd47	1	1	0	1	0	0	1	4
Nudt11	1	0	1	1	0	0	1	4
Ets1	1	0	1	1	0	0	1	4
Prc1	1	0	1	1	0	0	1	4
Birc6	1	0	1	1	0	0	1	4
Tmem117	1	0	1	1	0	0	1	4
Kdsr	0	1	1	1	0	0	1	4
Tollip	1	1	0	1	0	0	1	4
Pcmt1	0	0	1	1	0	1	1	4
Fgl2	1	1	0	1	0	0	1	4
Jph4	1	0	1	1	0	0	1	4
Pak2	1	0	1	1	0	0	1	4
Hpcal4	1	0	1	1	0	0	1	4
Aff4	1	0	1	1	0	0	1	4
Cmpk1	1	1	0	1	0	0	1	4
Sgpp1	1	0	1	1	0	1	0	4
Hmga1	1	0	1	1	0	0	1	4
Ncam1	1	0	1	1	0	0	1	4
Rspo2	1	0	1	1	0	0	1	4
Nfatc2ip	0	1	1	1	0	0	1	4
Hip2	1	1	1	1	0	0	0	4
Sdcbp	1	1	0	1	0	0	1	4
CT025653.7-201	1	1	1	1	0	0	0	4
Trim33	1	0	1	1	0	0	1	4
Mobkl1a	1	0	1	1	0	0	1	4
Dyrk4	1	0	1	1	0	0	1	4
Txndc12	1	1	0	1	0	0	1	4
Wdr68	1	0	1	1	0	0	1	4
Znrd1	1	0	1	1	0	0	1	4
Cadps	1	0	1	1	0	0	1	4
Reps2	1	0	1	1	0	0	1	4
Cd44	1	0	1	1	0	0	1	4
Med1	1	0	1	1	0	0	1	4
Cks1b	1	0	1	1	0	0	1	4
Tgfbr1	1	0	1	1	0	0	1	4
St8sia3	1	0	1	1	0	0	1	4
Elavl4	1	1	1	1	0	0	0	4
Odz4	1	0	1	1	0	0	1	4
Cd93	1	0	1	1	0	0	1	4
Chmp5	1	0	0	1	0	1	1	4
Aof1	1	0	1	1	0	0	1	4
Bcl6b	1	0	1	1	0	0	1	4
Lhfpl4	1	0	1	1	0	0	1	4
Spata2	1	0	1	1	0	0	1	4
Ywhah	1	0	0	1	0	1	1	4
Slc40a1	1	0	1	1	0	1	0	4
Hnrnpc	1	0	1	1	0	0	1	4
Neu1	1	0	1	1	0	0	1	4
Cast	0	1	1	1	0	0	1	4
Agps	1	1	1	1	0	0	0	4
Pvrl2	1	0	1	1	0	0	1	4
Camsap1l1	1	0	1	1	0	0	1	4
Ivns1abp	1	0	1	1	0	0	1	4
Flvcr1	1	1	1	1	0	0	0	4
Supt7l	1	0	1	1	0	0	1	4
Actr3	1	0	0	1	0	1	1	4
Myo5b	1	0	0	1	0	1	1	4
Leprot	1	0	1	1	0	0	1	4
Derl2	1	0	1	1	0	0	1	4
Ghitm	0	1	1	1	0	0	1	4
Atg5	1	1	0	1	0	0	1	4
Josd1	1	0	1	1	0	0	1	4
Itga4	0	1	1	1	0	0	1	4
Rnh1	0	1	1	1	0	0	1	4
Bcap29	1	0	1	1	0	0	1	4
Gnal	1	0	1	1	0	0	1	4
Smad4	1	0	1	1	0	0	1	4
Aamp	1	0	0	1	0	1	1	4
Scamp5	1	0	1	1	0	0	1	4
Elovl3	1	0	1	1	0	0	1	4
Ugp2	1	0	1	1	0	0	1	4
Atrnl1	1	0	1	1	0	0	1	4
Rnf2	0	0	1	1	0	1	1	4
Zc3hc1	1	1	0	1	0	0	1	4
Chuk	1	0	1	1	0	0	1	4
Foxj3	1	0	1	1	0	0	1	4
Arl5a	1	0	1	1	0	0	1	4
Ankrd22	1	0	1	1	0	0	1	4
Dicer1	1	0	1	1	0	0	1	4
Ppp1r1c	1	0	1	1	0	0	1	4
Setd5	1	0	1	1	0	0	1	4
Sema5a	1	0	1	1	0	0	1	4
Tacc1	1	0	1	1	0	0	1	4
Sytl4	1	1	0	1	0	0	1	4
Grin2b	1	0	1	1	0	0	1	4
Rev3l	1	0	1	1	0	0	1	4
Papd4	1	0	1	1	0	0	1	4
Kat2b	1	0	1	1	0	0	1	4
Depdc1b	1	0	1	1	0	0	1	4
Tmem39b	1	1	0	1	0	0	1	4
Sh3rf1	1	0	1	1	0	0	1	4
Ascc2	1	0	1	1	0	1	0	4
Nxt2	1	0	1	1	0	0	1	4
Rab14	1	0	1	1	0	0	1	4
Senp2	1	0	1	1	0	0	1	4
Lrrc8d	0	1	1	1	0	1	0	4
Mrc1	0	0	1	1	0	1	1	4
Rcc1	1	0	0	1	0	1	1	4
Enox2	1	0	1	1	0	0	1	4
Isx	1	1	0	1	0	0	1	4
Ttc14	0	1	1	1	0	0	1	4
Bet1	1	0	1	1	0	0	1	4
A230106N23Rik	1	1	1	1	0	0	0	4
Pten	1	0	1	1	0	0	1	4
Sfrs1	0	1	1	1	0	0	1	4
Il17rd	1	0	1	1	0	0	1	4
Yap1	1	0	1	1	0	0	1	4
Rhpn2	0	1	1	1	0	0	1	4
Rnf19a	1	0	1	1	0	0	1	4
Rap2b	1	0	1	1	0	0	1	4
Slc4a7	1	0	1	1	0	0	1	4
Rhobtb3	0	1	1	1	0	0	1	4
Ptgfr	1	0	1	1	0	0	1	4
Stambpl1	1	1	0	1	0	0	1	4
Bcl11b	1	0	1	1	0	0	1	4
Ephb1	1	1	0	1	0	0	1	4
Myh10	1	0	1	1	0	0	1	4
Klhl28	1	1	0	1	0	0	1	4
Ddx3x	1	0	1	1	0	0	1	4
Sesn1	1	0	1	1	0	1	0	4
Tmem154	1	0	1	1	0	0	1	4
Mbtps2	1	1	1	1	0	0	0	4
Zmynd11	1	1	0	1	0	0	1	4
Sp8	1	0	1	1	0	0	1	4
Prrx1	1	0	1	1	0	0	1	4
Sec63	1	0	1	1	0	0	1	4
Mobkl3	1	0	1	1	0	0	1	4
Btf3l4	1	0	1	1	0	0	1	4
Sez6l2	1	0	1	1	0	0	1	4
Pdik1l	1	0	1	1	0	0	1	4
Met	1	0	1	1	0	0	1	4
Tbx22	1	1	0	1	0	0	1	4
Akirin1	1	0	1	1	0	0	1	4
Scamp1	0	1	1	1	0	0	1	4
Mapkapk2	1	0	1	1	0	0	1	4
Scn9a	1	0	1	1	0	0	1	4
Ctdspl	0	1	1	1	0	0	1	4
Tomm70a	1	1	1	1	0	0	0	4
B230380D07Rik	1	0	1	1	0	1	0	4
Ghr	1	0	1	1	0	0	1	4
Atxn1	1	0	1	1	0	0	1	4
Gpr158	1	1	0	1	0	0	1	4
Caprin1	1	0	1	1	0	0	1	4
Rab8b	1	0	1	1	0	0	1	4
Slc6a1	1	0	1	1	0	0	1	4
Antxr2	1	0	1	1	0	0	1	4
Zbtb34	1	0	1	1	0	0	1	4
Stag1	1	0	1	1	0	1	0	4
Spcs2	1	0	1	1	0	0	1	4
Rbbp8	1	1	0	1	0	0	1	4
Abca5	0	1	1	1	0	0	1	4
Crlf3	0	0	1	1	0	1	1	4
Dmxl1	1	0	1	1	0	0	1	4
Gcom1	1	1	0	1	0	1	0	4
G6pc	1	1	0	1	0	0	1	4
Tmem49	1	1	0	1	0	0	1	4
Pld1	1	0	1	1	0	0	1	4
Spink8	1	0	1	1	0	1	0	4
Dkk3	1	0	1	1	0	0	1	4
Il1b	1	0	1	1	0	0	1	4
Fancm	0	1	1	1	0	0	1	4
Impad1	1	0	1	1	0	0	1	4
Nrp2	1	0	1	1	0	0	1	4
Dazap2	1	0	0	1	0	1	1	4
Zfp148	1	1	1	1	0	0	0	4
Nufip2	1	0	1	1	0	0	1	4
Ndnl2	0	1	1	1	0	0	1	4

## Sheet: E-293
Gene	miRanda	miRDB	miRWalk	PITA	RNA22	RNAhybrid	Targetscan	SUM
Nrf1	1	0	1	1	0	1	1	5
Dusp1	0	0	1	1	1	1	1	5
Bnip3l	1	0	1	1	1	0	1	5
Gabrp	1	0	1	1	1	0	1	5
Ptbp2	1	1	1	1	0	0	1	5
Sec24b	1	0	1	1	0	1	1	5
Zbtb39	1	0	1	1	1	0	1	5
Cops2	1	0	1	1	1	1	0	5
Anapc1	1	0	1	1	1	0	1	5
Mfsd11	1	0	1	1	1	0	1	5
Nup155	0	0	1	1	1	1	0	4
Zfp521	1	0	1	1	1	0	0	4
Kcnk5	1	0	1	1	0	0	1	4
Carm1	0	0	1	1	0	1	1	4
Eif5b	1	1	1	1	0	0	0	4
Klhl24	0	0	1	1	1	0	1	4
Jdp2	1	0	0	1	0	1	1	4
Ston2	1	0	1	1	1	0	0	4
Abi2	0	0	1	1	1	0	1	4
Dirc2	1	0	1	1	0	0	1	4
Poldip3	0	0	1	1	1	0	1	4
Tll2	1	0	0	0	1	1	1	4
Crmp1	1	0	1	1	0	1	0	4
Nfkbil1	1	0	0	1	0	1	1	4
Slc38a4	1	0	1	1	1	0	0	4
Nptn	1	0	0	1	1	1	0	4
Elovl3	1	0	1	1	1	0	0	4
Ssbp2	1	1	0	1	0	0	1	4
Inpp5d	1	0	1	1	0	0	1	4
Shoc2	0	0	1	1	0	1	1	4
Tnfrsf21	1	0	1	1	1	0	0	4
Mat2b	1	0	0	1	1	1	0	4
Slc16a2	1	0	0	1	1	0	1	4
Gabrb3	1	0	1	1	0	0	1	4
Dync1li2	0	0	1	1	1	0	1	4
D230025D16Rik	1	0	1	1	1	0	0	4
Arhgap28	1	0	1	1	0	0	1	4
Pkd2	1	0	1	1	0	1	0	4
Spink8	1	0	1	1	0	1	0	4
Aars	1	0	1	1	0	1	0	4
Kif21b	1	0	1	1	0	0	1	4
Glg1	1	0	0	1	1	1	0	4
Hmga2	1	0	1	1	0	0	1	4
Faf1	1	0	1	1	0	0	1	4
Zfp286	1	0	1	1	1	0	0	4
Cbfa2t3	0	0	1	1	1	1	0	4
Kctd10	0	1	1	1	0	0	1	4
Lrp1	0	0	1	1	0	1	1	4
Sspn	0	0	1	1	1	0	1	4
Usp4	1	0	0	1	1	1	0	4
Mettl7b	1	0	1	1	0	0	1	4
Pptc7	1	0	1	1	0	0	1	4
Opn3	1	0	1	1	0	1	0	4
Derl2	1	0	1	1	1	0	0	4
Cd2bp2	1	0	0	1	1	0	1	4
Il28ra	0	0	1	1	1	0	1	4
Cdk8	1	0	0	1	0	1	1	4
Wasf3	1	0	1	0	1	0	1	4
Wdr68	1	0	1	1	1	0	0	4
Nptx1	1	0	1	1	0	0	1	4
Pck1	0	1	0	1	0	1	1	4

## Sheet: F-294 star
gene name	miranda p value	mirwalk p value
Cntnap4	0.0388216	0.0127
2400003C14Rik	0.0266144	0.0043
Nfat5	0.019006	0.0032
EG244595	0.0360729	0.0157
Tnks	0.0156422	0.0093
Vdac3	0.04896	0.0063
Mamdc2	0.0392049	0.0153
Gna14	0.0379049	0.0195
Snrpd1	0.00952468	0.0217
5730494M16Rik	0.0197005	0.0430
Spam1	0.0114559	0.0037
Skap2	0.0169111	0.0004
Atf7ip	0.0225816	0.0076
Wbp11	0.00172918	0.0086
Axl	0.0275297	0.0210
Kdelr1	0.0425028	0.0109
Trim12	0.0325459	0.0079
Uqcrc2	0.0394927	0.0064
Krit1	0.0305071	0.0258
Orc5l	0.0453421	0.0104
6330578E17Rik	0.00209631	0.0033
Zfp142	0.0203374	0.0263
Traf3ip1	0.027619	0.0073
Insig2	0.0280271	0.0236
Ptpn7	0.0487237	0.0020
Atp6v1g3	0.0341619	0.0227
2700060E02Rik	0.0193293	0.0103
Oxnad1	0.00398718	0.0030
Ephx2	0.0199408	0.0046
Cnbp2	0.00197643	0.0288
Myct1	0.00429722	0.0316
Pex3	0.0411084	0.0032
Krtap12-1	0.0238533	0.0036
BC048403	0.0465209	0.0067
Dmc1	0.00159824	0.0153
Phf5a	0.016012	0.0194
Cntn1	0.0399888	0.0020
Krt71	0.019832	0.0086
Krt2	0.034762	0.0037
Kif27	0.0325459	0.0042
Fbp1	0.0114559	0.0009
Cenph	0.03383	0.0063
Hcn1	0.0134142	0.0022
Paip1	0.0193632	0.0123
Spg21	0.00710858	0.0014
Vps13c	0.0439847	0.0009
Lrrfip2	0.012728	0.0191
Cck	0.00834694	0.0037
Cxcr6	0.0365953	0.0007
Clca6	0.0325459	0.0029
Rnps1	0.0278175	0.0110
Pxt1	0.0444451	0.0109
Brd2	0.00111622	0.0087
Ly6g5b	0.0153878	0.0001
Rab5a	0.038009	0.0048
Xdh	0.047299	0.0080
2810055F11Rik	0.0387092	0.0290
Eif1a	0.0178828	0.0079
Zc3h14	0.0222569	0.0045
Setd3	0.0331288	0.0120
Arhgef15	0.0483392	0.0241
Kif1c	0.0328675	0.0461
Pex12	0.0281499	0.0053
Rad51c	0.0128959	0.0105
Hoxb5	0.013014	0.0038
Krt23	0.0214938	0.0037
Tnrc6c	0.0302326	0.0006
Penk1	0.0063138	0.0051
Pde4b	0.0474517	0.0289
Ptprf	0.0293426	0.0242
Ppp1r8	0.00333504	0.0002
Fbxo44	0.0268734	0.0106
Qsox2	0.0333898	0.0018
Qrfp	0.0244927	0.0023
Olfml2a	0.0442594	0.0161
Hat1	0.000152966	0.0011
Ckap5	0.023245	0.0075
1110018M03Rik	0.0289638	0.0184
Rad51	0.0393411	0.0136
Slc2a10	0.0452457	0.0016
Uckl1	0.012728	0.0006

## Sheet: G-290-5p
Gene	miRanda	miRDB	miRWalk	PITA	RNA22	RNAhybrid	Targetscan	SUM
Ccnc	1	1	1	1	0	0	1	5
Eps15	1	1	1	1	0	0	1	5
Nbr1	1	1	1	1	0	0	1	5
Camk2g	1	1	1	1	0	0	1	5
Ccdc88a	1	1	1	1	0	0	1	5
Stk38l	1	1	1	1	0	0	1	5
Efr3a	1	1	1	1	0	0	1	5
Vldlr	1	1	1	1	0	0	1	5
Trim33	1	1	1	1	0	0	1	5
Senp7	1	1	1	1	0	0	1	5
Rcan2	1	1	1	1	0	0	1	5
Larp5	1	1	1	1	0	0	1	5
Rgs2	1	1	1	1	0	0	1	5
Parp11	1	1	1	1	0	0	1	5
Smek1	1	1	1	1	0	0	1	5
Dcx	1	1	1	1	0	0	1	5
Prpf38b	1	1	1	1	0	0	1	5
Clock	1	1	1	1	0	0	1	5
Zbtb33	1	1	1	1	0	0	1	5
Paip2	1	1	1	1	0	0	1	5
Pptc7	1	1	1	1	0	0	1	5
Slc5a3	1	1	1	1	0	0	1	5
Wbp11	1	1	1	1	0	0	1	5
Uty	1	1	1	1	0	0	1	5
Ahr	1	1	1	1	0	0	1	5
Orc5l	1	1	1	1	0	0	1	5
G3bp2	1	1	1	1	0	0	1	5
Axl	1	1	1	1	0	0	1	5
Osgin2	1	1	1	1	0	0	1	5
Aebp2	1	1	1	1	0	0	1	5
Mycn	1	1	1	1	0	0	1	5
Ddx52	1	1	1	1	0	0	1	5
Ppm2c	1	1	1	1	0	0	1	5
Dicer1	1	1	1	1	0	0	1	5
Fbxo30	1	1	1	1	0	0	1	5
Trim44	1	1	1	1	0	0	1	5
Son	1	1	1	1	0	0	1	5
Shroom3	1	1	1	1	0	0	1	5
Lrrc58	1	1	1	1	0	0	1	5
Tnpo2	1	1	1	1	0	0	1	5
Pcmtd1	1	1	1	1	0	0	1	5
Wasl	1	1	1	1	0	0	1	5
Rnf38	1	1	1	1	0	0	1	5
Tardbp	1	1	1	1	0	0	1	5
Amigo2	1	1	1	1	0	0	1	5
Arrdc3	1	1	1	1	0	0	1	5
Pdik1l	1	1	1	1	0	0	1	5
Sgpp1	1	1	1	1	0	0	1	5
Smc6	1	1	1	1	0	0	1	5
Ptprc	1	1	1	1	0	0	1	5
Dixdc1	1	1	1	1	0	0	1	5
Nrf1	1	1	1	1	0	0	1	5
Ugt1a1	1	1	1	1	0	0	1	5
Slc6a2	1	1	1	1	0	0	1	5
Dock8	1	1	1	1	0	0	1	5
Dpt	1	1	1	1	0	0	1	5
Mapre1	1	1	1	1	0	0	1	5
Lrp12	1	1	1	1	0	0	1	5
Btbd1	1	1	1	1	0	0	1	5
Pank3	1	1	1	1	0	0	1	5
Rbbp4	1	1	1	1	0	0	1	5
Map3k1	1	1	1	1	0	0	1	5
Trhde	1	1	1	1	0	0	1	5
Sec24a	1	1	1	1	0	0	1	5
Ppic	1	1	1	1	0	0	1	5
Arfgef2	1	1	1	1	0	0	1	5
Zfp91	1	1	1	1	0	0	1	5
Cdk9	1	1	1	1	0	0	1	5
Glt25d1	1	0	1	1	0	0	1	4
Srgap3	1	0	1	1	0	0	1	4
Siah2	1	1	0	1	0	0	1	4
Apc	1	0	1	1	0	0	1	4
Uso1	1	0	1	1	0	0	1	4
Insr	1	0	1	1	0	0	1	4
Elp4	1	0	1	1	0	0	1	4
Tspyl1	1	0	1	1	0	0	1	4
Irak1	1	0	1	1	0	0	1	4
Armc1	1	0	1	1	0	0	1	4
Aqp9	1	0	1	1	0	0	1	4
Yeats2	0	1	1	1	0	0	1	4
Cntnap2	1	0	1	1	0	0	1	4
Neurod4	1	0	1	1	0	0	1	4
Avpr1a	0	1	1	1	0	0	1	4
Hapln1	1	1	1	1	0	0	0	4
Tbpl1	1	0	1	1	0	0	1	4
Six4	1	0	1	1	0	0	1	4
P4ha1	0	1	1	1	0	0	1	4
Jazf1	1	0	1	1	0	0	1	4
Kctd3	1	0	1	1	0	0	1	4
Crispld2	1	1	0	1	0	0	1	4
Zfp113	1	1	1	1	0	0	0	4
Plekhb2	1	0	1	1	0	0	1	4
Slc25a25	1	0	1	1	0	0	1	4
Rad21	1	0	1	1	0	0	1	4
Tfam	1	0	1	1	0	0	1	4
Sfrs2ip	1	1	0	1	0	0	1	4
Atp8a1	1	0	1	1	0	0	1	4
Csnk1g1	1	0	1	1	0	0	1	4
Rad17	1	0	1	1	0	0	1	4
Ankrd49	1	0	1	1	0	0	1	4
Necap1	1	0	1	1	0	0	1	4
Usp33	1	0	1	1	0	0	1	4
Cldn12	1	0	1	1	0	0	1	4
Def6	1	1	0	1	0	0	1	4
Phc1	1	0	1	1	0	0	1	4
Msl31	1	1	1	1	0	0	0	4
Rere	1	0	1	1	0	0	1	4
Paqr8	1	0	1	1	0	0	1	4
Adipoq	1	1	0	1	0	0	1	4
Pign	1	0	1	1	0	0	1	4
Phf15	1	0	1	1	0	0	1	4
Ctbp1	1	0	1	1	0	0	1	4
Ube2b	1	0	1	1	0	0	1	4
Lin7c	0	1	1	1	0	0	1	4
Nudt11	1	1	0	1	0	0	1	4
Olig2	0	1	1	1	0	0	1	4
Ubr7	1	1	0	1	0	0	1	4
Becn1	1	1	0	1	0	0	1	4
Cmpk1	1	0	1	1	0	0	1	4
Gna13	1	0	1	1	0	0	1	4
Vps54	1	1	0	1	0	0	1	4
Nsd1	1	1	1	1	0	0	0	4
Tspan9	1	0	1	1	0	0	1	4
Arl5b	1	0	1	1	0	0	1	4
Pacsin2	1	1	0	1	0	0	1	4
OTTMUSG00000000421	1	1	1	1	0	0	0	4
Inadl	1	0	1	1	0	0	1	4
Col19a1	1	0	1	1	0	0	1	4
Hdac2	1	0	1	1	0	0	1	4
Fgfrl1	1	1	0	1	0	0	1	4
Jarid2	1	0	1	1	0	0	1	4
Ddx26b	1	0	1	1	0	0	1	4
Sox11	1	0	1	1	0	0	1	4
Ap2a2	0	1	1	1	0	0	1	4
Slc1a4	1	0	1	1	0	0	1	4
Pcdh8	1	1	0	1	0	0	1	4
Rasip1	1	0	1	1	0	0	1	4
Fbxo38	1	0	1	1	0	0	1	4
Adamts14	1	0	1	1	0	0	1	4
Kcna1	1	0	1	1	0	0	1	4
Trip4	1	1	1	1	0	0	0	4
Slc39a8	1	0	1	1	0	0	1	4
Gldc	1	0	1	1	0	0	1	4
5730410E15Rik	1	1	1	1	0	0	0	4
Ube2l3	1	0	1	1	0	0	1	4
Arcn1	1	0	1	1	0	0	1	4
Syncrip	1	0	1	1	0	0	1	4
Hdgfrp3	1	1	0	1	0	0	1	4
Ctdspl	1	0	1	1	0	0	1	4
Gpr37	1	0	1	1	0	0	1	4
Gpc4	1	0	1	1	0	0	1	4
Tnrc6b	1	0	1	1	0	0	1	4
Aldh3a2	1	0	1	1	0	0	1	4
Bhlhb2	1	0	1	1	0	0	1	4
Klhdc8a	0	1	1	1	0	0	1	4
Hrb	1	0	1	1	0	0	1	4
Arhgef15	1	0	1	1	0	0	1	4
Mbnl1	0	1	1	1	0	0	1	4
Arl13b	1	0	1	1	0	0	1	4
Arf3	1	0	1	1	0	0	1	4
Nav3	1	0	1	1	0	0	1	4
Cstf2t	1	0	1	1	0	0	1	4
Esm1	1	1	1	1	0	0	0	4
Spry4	1	0	1	1	0	0	1	4
Slc35a3	1	0	1	1	0	0	1	4
Dclre1b	1	0	1	1	0	0	1	4
Atp7a	0	1	1	1	0	0	1	4
Frmd4b	1	0	1	1	0	0	1	4
Calu	1	0	1	1	0	0	1	4
Acp1	0	1	1	1	0	0	1	4
Fzd4	1	0	1	1	0	0	1	4
Usp47	1	1	0	1	0	0	1	4
Tifab	1	1	0	1	0	0	1	4
Vcan	1	0	1	1	0	0	1	4
Sgip1	1	1	0	1	0	0	1	4
Plekhf2	1	0	1	1	0	0	1	4
Heca	1	0	1	1	0	0	1	4
Uap1l1	1	0	1	1	0	0	1	4
Ctcfl	0	1	1	1	0	0	1	4
Gprc5b	1	1	1	1	0	0	0	4
Asgr1	1	1	0	1	0	0	1	4
Ythdf3	1	0	1	1	0	0	1	4
Rrm2b	0	1	1	1	0	0	1	4
Lin28b	1	0	1	1	0	0	1	4
Rab11fip2	0	1	1	1	0	0	1	4
Itih5	1	1	0	1	0	0	1	4
Pi4k2b	1	0	1	1	0	0	1	4
Paip2b	1	0	1	1	0	0	1	4
Btg3	1	1	0	1	0	0	1	4
Zbtb34	1	0	1	1	0	0	1	4
Adra2b	1	0	1	1	0	0	1	4
Ptprt	1	0	1	1	0	0	1	4
Zfp644	1	1	1	1	0	0	0	4
Foxk1	1	0	1	1	0	0	1	4
Sertad2	1	0	1	1	0	0	1	4
Jag1	1	0	1	1	0	0	1	4
Rod1	1	0	1	1	0	0	1	4
Zdhhc7	1	0	1	1	0	0	1	4
Hlf	0	1	1	1	0	0	1	4
Atrx	1	0	1	1	0	0	1	4
Pou4f1	0	1	1	1	0	0	1	4
Otud7b	1	0	1	1	0	0	1	4
Laptm4b	1	0	1	1	0	0	1	4
Tiam2	1	0	1	1	0	0	1	4
Swap70	0	1	1	1	0	0	1	4
Slc7a1	0	1	1	1	0	0	1	4
Hp1bp3	1	1	0	1	0	0	1	4
Sorbs1	1	1	0	1	0	0	1	4
Cdh1	1	0	1	1	0	0	1	4
Nav1	1	0	1	1	0	0	1	4
Ric3	1	0	1	1	0	0	1	4
Il17rd	1	0	1	1	0	0	1	4
Dach1	1	0	1	1	0	0	1	4
Mtf2	1	0	1	1	0	0	1	4
Etf1	1	0	1	1	0	0	1	4
Pdap1	1	0	1	1	0	0	1	4
Mynn	1	0	1	1	0	0	1	4
Twistnb	0	1	1	1	0	0	1	4
Nfat5	0	1	1	1	0	0	1	4
Racgap1	1	0	1	1	0	0	1	4
Rras2	1	0	1	1	0	0	1	4
Galnt7	1	0	1	1	0	0	1	4
Actbl2	1	1	0	1	0	0	1	4
Rapgef6	1	0	1	1	0	0	1	4
Adrb3	0	1	1	1	0	0	1	4
Zyg11b	1	1	1	1	0	0	0	4
Fbxl20	1	0	1	1	0	0	1	4
Hdac9	1	0	1	1	0	0	1	4
AI597479	1	1	1	1	0	0	0	4
Tmed8	1	1	1	1	0	0	0	4
Bcl2l2	1	0	1	1	0	0	1	4
8030462N17Rik	1	1	1	1	0	0	0	4
Tanc1	1	0	1	1	0	0	1	4
Sfrs11	1	0	1	1	0	0	1	4
Stk35	1	0	1	1	0	0	1	4
Pafah1b2	1	0	1	1	0	0	1	4
Prkca	1	0	1	1	0	0	1	4
Ankrd12	1	0	1	1	0	0	1	4
Tmed10	1	0	1	1	0	0	1	4
Bnc2	1	0	1	1	0	0	1	4
Sfrs6	1	0	1	1	0	0	1	4
Ing5	1	0	1	1	0	0	1	4
Gls	1	0	1	1	0	0	1	4
Gda	1	0	1	1	0	0	1	4
Spnb2	1	1	1	1	0	0	0	4
Tmem50b	1	1	0	1	0	0	1	4
Trim2	1	0	1	1	0	0	1	4
Nktr	1	0	1	1	0	0	1	4
Tnni3k	1	0	1	1	0	0	1	4
Calcrl	1	0	1	1	0	0	1	4
Rsf1	1	0	1	1	0	0	1	4
Fyttd1	1	0	1	1	0	0	1	4
Nat13	1	0	1	1	0	0	1	4
1810011H11Rik	1	1	1	1	0	0	0	4
Dusp1	1	0	1	1	0	0	1	4
Akt1	1	0	1	1	0	0	1	4
Lrrc3	1	0	1	1	0	0	1	4
Ints6	1	0	1	1	0	0	1	4
Slc38a2	1	0	1	1	0	0	1	4
Dmrta1	1	1	1	1	0	0	0	4
Kpna4	1	0	1	1	0	0	1	4
Plekha1	1	0	1	1	0	0	1	4
Hey2	1	0	1	1	0	0	1	4
Gcet2	1	0	1	1	0	0	1	4
Ccl2	1	1	0	1	0	0	1	4
Gfral	0	1	1	1	0	0	1	4
Rnf6	1	0	1	1	0	0	1	4
Fut9	1	0	1	1	0	0	1	4
Ntn1	1	0	1	1	0	0	1	4
Ctnna2	1	0	1	1	0	0	1	4
Prr3	1	0	1	1	0	0	1	4
Calcr	1	0	1	1	0	0	1	4
Rpgrip1l	1	0	1	1	0	0	1	4
Edem3	1	0	1	1	0	0	1	4
Sft2d2	1	0	1	1	0	0	1	4
Csmd1	1	0	1	1	0	0	1	4
Alg10b	0	1	1	1	0	0	1	4
Als2cr13	0	1	1	1	0	0	1	4
Sox2	1	1	0	1	0	0	1	4
Ppp3r1	1	0	1	1	0	0	1	4
Tm4sf1	1	1	0	1	0	0	1	4
Rmnd5a	1	0	1	1	0	0	1	4
Edn3	1	1	0	1	0	0	1	4
Pip4k2a	1	0	1	1	0	0	1	4
Marcks	1	1	0	1	0	0	1	4
Alkbh5	1	0	1	1	0	0	1	4
Akt2	0	1	1	1	0	0	1	4
Bnip3l	1	0	1	1	0	0	1	4
Slc2a8	1	0	1	1	0	0	1	4
Itgae	1	0	1	1	0	0	1	4
Cdc25a	1	0	1	1	0	0	1	4
Kpna6	1	0	1	1	0	0	1	4
Fkbp5	1	0	1	1	0	0	1	4
Nat8l	1	0	1	1	0	0	1	4
Prpf4b	1	0	1	1	0	0	1	4
Fndc3b	1	0	1	1	0	0	1	4
Ccdc116	1	1	1	1	0	0	0	4
Rc3h2	1	1	1	1	0	0	0	4
Acbd3	1	0	1	1	0	0	1	4
Sox21	1	0	1	1	0	0	1	4
Sh3bgrl2	1	1	0	1	0	0	1	4
Cenpf	1	1	1	1	0	0	0	4
Stx17	0	1	1	1	0	0	1	4
Yap1	1	0	1	1	0	0	1	4
Wipf2	1	0	1	1	0	0	1	4
Rer1	1	1	0	1	0	0	1	4
Appl1	1	0	1	1	0	0	1	4
Foxo1	1	0	1	1	0	0	1	4
Ppp1r3b	1	0	1	1	0	0	1	4
Ppp1r3c	1	0	1	1	0	0	1	4
Klf12	1	0	1	1	0	0	1	4
Limd1	1	0	1	1	0	0	1	4
Icmt	1	0	1	1	0	0	1	4
Cdkl2	1	0	1	1	0	0	1	4
Rgs4	1	0	1	1	0	0	1	4
Gramd1c	0	1	1	1	0	0	1	4
Cdh11	1	1	1	1	0	0	0	4
Kif3b	1	0	1	1	0	0	1	4
Snx31	1	1	1	1	0	0	0	4
Btf3l4	1	1	0	1	0	0	1	4
Pten	1	0	1	1	0	0	1	4
Cd164	1	0	1	1	0	0	1	4
Zfp804a	1	1	1	1	0	0	0	4
Zmat3	1	1	1	1	0	0	0	4
Med7	0	1	1	1	0	0	1	4
Ube2d3	1	0	1	1	0	0	1	4
Enoph1	1	1	0	1	0	0	1	4
Pcnx	0	1	1	1	0	0	1	4
Lrat	1	0	1	1	0	0	1	4
Prss23	1	0	1	1	0	0	1	4
Osbp	1	0	1	1	0	0	1	4
Rbm4	1	0	1	1	0	0	1	4
Akap2	1	0	1	1	0	0	1	4
Zfhx3	1	0	1	1	0	0	1	4
Rab33b	1	0	1	1	0	0	1	4
Unc45b	1	0	1	1	0	0	1	4
Cdc37l1	1	1	1	1	0	0	0	4
Scnn1g	1	0	1	1	0	0	1	4
Atp6v1a	1	0	1	1	0	0	1	4
Nfib	1	0	1	1	0	0	1	4
Adamts19	1	1	0	1	0	0	1	4
Cep72	0	1	1	1	0	0	1	4
Runx3	0	1	1	1	0	0	1	4
Eif4g2	1	0	1	1	0	0	1	4
Caprin1	1	0	1	1	0	0	1	4
Spire1	1	0	1	1	0	0	1	4
Ncoa2	1	0	1	1	0	0	1	4
Snx30	1	0	1	1	0	0	1	4
Il1a	1	0	1	1	0	0	1	4
Cbx4	1	0	1	1	0	0	1	4
D330017J20Rik	1	1	1	1	0	0	0	4
Coq10b	1	0	1	1	0	0	1	4
Ube2j1	1	0	1	1	0	0	1	4
Epm2aip1	1	0	1	1	0	0	1	4
Gramd4	1	0	1	1	0	0	1	4
Ubfd1	1	0	1	1	0	0	1	4
Enpp4	1	0	1	1	0	0	1	4
Fat3	1	0	1	1	0	0	1	4
Nanos1	1	0	1	1	0	0	1	4
Akap6	1	0	1	1	0	0	1	4
Shoc2	1	0	1	1	0	0	1	4
Slc44a1	1	0	1	1	0	0	1	4
Ntng1	1	0	1	1	0	0	1	4
Sort1	1	0	1	1	0	0	1	4
St8sia4	1	0	1	1	0	0	1	4
Zfp192	1	1	1	1	0	0	0	4
Kcnk10	1	0	1	1	0	0	1	4
Tcn2	1	0	1	1	0	0	1	4
R3hdm2	1	1	0	1	0	0	1	4
Atad2	0	1	1	1	0	0	1	4
Trim25	1	0	1	1	0	0	1	4
Axin2	1	1	0	1	0	0	1	4
Trib1	1	0	1	1	0	0	1	4
Mcm5	1	0	1	1	0	0	1	4
Scn9a	1	0	1	1	0	0	1	4
Nid1	1	0	1	1	0	0	1	4
Insig2	1	0	1	1	0	0	1	4
